# Supplementary material for: High-Fidelity Cytosine Base Editing in a GC-Rich Corynebacterium glutamicum with Reduced DNA Off-Target Editing Effects
Source: Microbiol Spectr. 2022 Nov 14;10(6):e03760-22. doi: 10.1128/spectrum.03760-22 (PMC9769817; doi:10.1128/spectrum.03760-22)
Supplement: Supplemental file 2 — Supplemental material. Download spectrum.03760-22-s0002.xlsx, XLSX file, 4.5 MB [file spectrum.03760-22-s0002.xlsx]

## Sheet: NGG-CBE
Supplementary Dataset 1: Table S1. All possible BE3-STOPs using either NGG-CBE or NG-CBE.
Alt. Gene ID	Gene ID	Gene name	Protein coding gene	Target protospacer sequence	Column window	Column target	Position in gene	(%)
cg0001	NCgl0001	dnaA	+	TTGAGCcagCAAGCGGACAGTGG	14,15	14	80	5.09
cg0001	NCgl0001	dnaA	+	CATGGGCcgaTCATTCAGCTTGG	13,14	13	262	16.67
cg0001	NCgl0001	dnaA	+	CCAAAGcagTATGAAGTTGGTGG	14	14	383	24.36
cg0001	NCgl0001	dnaA	+	TATGCTcaaGAATTGCAGCCTGG	14,16	14	734	46.69
cg0001	NCgl0001	dnaA	+	CTCCGTGcgaGATGACCGCCAGG	13,17	13	808	51.4
cg0001	NCgl0001	dnaA	+	TAAGcaaATTATTTTATCCTCGG	16	16	955	60.75
cg0001	NCgl0001	dnaA	+	ACCCAAGcagCTGACCACGCTGG	13,17	13	985	62.66
cg0001	NCgl0001	dnaA	+	TGATATTcagCCACCTGACCTGG	13	13	1048	66.67
cg0001	NCgl0001	dnaA	+	ACCcagCTGATTAAGTCGCGCGG	14,17	17	1559	99.17
cg0004	NCgl0002	dnaN	+	TCCcagGTGGCATCCGCTGCAGG	17	17	440	37.23
cg0004	NCgl0002	dnaN	+	GGCGATcagGTTGGCCGCGAAGG	14	14	692	58.54
cg0004	NCgl0002	dnaN	+	GGCcagGTCATCTTGACTGCAGG	17	17	911	77.07
cg0005	NCgl0003	recF	+	TGTTAATcaaGGCCGAGAATTGG	13	13	238	20.14
cg0005	NCgl0003	recF	+	CACTCGCcagCCTCGGATGGCGG	13,14,16	13	439	37.14
cg0005	NCgl0003	recF	+	ACTCGCcagCCTCGGATGGCGGG	14,15,17	14	440	37.23
cg0005	NCgl0003	recF	+	CTCGCcagCCTCGGATGGCGGGG	15,16	15	441	37.31
cg0005	NCgl0003	recF	+	TCGCcagCCTCGGATGGCGGGGG	13,16,17	16	442	37.39
cg0005	NCgl0003	recF	+	TCGTcgaGGTTACGGCACCGAGG	16	16	532	45.01
cg0005	NCgl0003	recF	+	GGATGGCcagTTGGCACGCCTGG	13,14	13	589	49.83
cg0005	NCgl0003	recF	+	GATGGCcagTTGGCACGCCTGGG	14,15	14	590	49.92
cg0005	NCgl0003	recF	+	CGTcaaCGAGAAATCGAACGCGG	14,17	17	812	68.7
cg0005	NCgl0003	recF	-	AGAccaGGTCTCGCCGTGGCTGG	16,17	16,17	895	75.72
cg0005	NCgl0003	recF	-	CGAAAGAccaGGTCTCGCCGTGG	13	13	899	76.06
cg0005	NCgl0003	recF	+	CATAGCGcaaGAGGTGGAACAGG	13,15	13	1051	88.92
cg0005	NCgl0003	recF	+	ACCGTCcaaGACACCGGCACCGG	14,15	14	1148	97.12
cg0005	NCgl0003	recF	+	CCGTCcaaGACACCGGCACCGGG	15,16	15	1149	97.21
cg0006	NCgl0004	-	+	CGCcagAAACGATATGTGCGCGG	17	17	182	34.08
cg0006	NCgl0004	-	+	GAAAcgaTATGTGCGCGGCGCGG	16	16	187	35.02
cg0006	NCgl0004	-	+	GGAAATTcagCGTCGTGGCTGGG	13	13	235	44.01
cg0006	NCgl0004	-	+	GAAATTcagCGTCGTGGCTGGGG	14	14	236	44.19
cg0006	NCgl0004	-	+	GATTGCGcagCATACGCGCGTGG	13,15	13	316	59.18
cg0006	NCgl0004	-	+	GATGcagCGGCAAATCCTGCAGG	13,16	16	406	76.03
cg0006	NCgl0004	-	-	TTGCGccaGCTTGGGGCCTGAGG	14,15,17	14,15	471	88.2
cg0007	NCgl0005	gyrB	+	GGCGTTcaaGTTGTCGATGACGG	14	14	224	10.92
cg0007	NCgl0005	gyrB	+	ATGACCcagCTGCACGCCGGCGG	14,15,16	14	302	14.72
cg0007	NCgl0005	gyrB	-	GTCTGGccaAAAACGAATGGTGG	13,14	13,14	499	24.32
cg0007	NCgl0005	gyrB	+	TTCTcgaCGTCTGCAGGAAATGG	13,16	16	574	27.97
cg0007	NCgl0005	gyrB	+	TGAGcagGGCGAAACCGCAACGG	16	16	676	32.94
cg0007	NCgl0005	gyrB	+	AGGCcagACCAAAACCAAGCTGG	16,17	16	1147	55.9
cg0007	NCgl0005	gyrB	+	GGCcagACCAAAACCAAGCTGGG	13,17	17	1148	55.95
cg0007	NCgl0005	gyrB	+	TGCTcgaAAAGCCCGTGACCTGG	16	16	1300	63.35
cg0007	NCgl0005	gyrB	-	TGccaCTTCAGTTTGTACAAAGG	15,17	17	1731	84.36
cg0007	NCgl0005	gyrB	+	AAGTGGcagCGCGGAGAGCCAGG	14	14	1757	85.62
cg0007	NCgl0005	gyrB	+	ATCcagCGCTACAAGGGTCTCGG	14,17	17	1862	90.74
cg0008	NCgl0006	-	+	GAAAATTcagTCGCTTAAATGGG	13	13	37	3.83
cg0008	NCgl0006	-	-	CGCccaAATTTGGACTGGAGTGG	16,17	16,17	154	15.94
cg0008	NCgl0006	-	+	ACTCCcaaCTGGTGATGCTGTGG	15,16,17	15	201	20.81
cg0008	NCgl0006	-	-	TGGccaCAGCATCACCAGTTGGG	14,16,17	16,17	193	19.98
cg0008	NCgl0006	-	-	CTGGccaCAGCATCACCAGTTGG	13,15,16	15,16	194	20.08
cg0008	NCgl0006	-	+	TCAGGGGcaaAGTTCCGCGAAGG	13	13	316	32.71
cg0008	NCgl0006	-	-	CGGGccaAAATCCCACAATGTGG	15,16	15,16	620	64.18
cg0008	NCgl0006	-	+	CGCGcagGACATCAACTATGTGG	16	16	757	78.36
cg0008	NCgl0006	-	+	TGCCCGcagGCATCGATTGATGG	14,16,17	14	839	86.85
cg0008	NCgl0006	-	+	GCCCGcagGCATCGATTGATGGG	15,17	15	840	86.96
cg0008	NCgl0006	-	-	AGCccaCCGGTTATGTCCCAGGG	13,14,16,17	16,17	904	93.58
cg0008	NCgl0006	-	-	GAGCccaCCGGTTATGTCCCAGG	13,15,16,17	15,16	905	93.69
cg0009	NCgl0007	-	+	AAGCCTGcaaCTAACCACCTGGG	13,16,17	13	268	44.44
cg0009	NCgl0007	-	-	GCGCccaGGTGGTTAGTTGCAGG	15,16,17	15,16	260	43.12
cg0010	NCgl0008	-	+	GGCAAGcaaTCCGGCATCAGCGG	14	14	101	22.9
cg0010	NCgl0008	-	-	TTCCTGccaGAGTCCGTCGAGGG	13,14,17	13,14	208	47.17
cg0010	NCgl0008	-	-	ATTCCTGccaGAGTCCGTCGAGG	13,16,17	13	209	47.39
cg0010	NCgl0008	-	+	CTCTGGcagGAATACCAAAATGG	14	14	230	52.15
cg0010	NCgl0008	-	+	TGGcagGAATACCAAAATGGTGG	17	17	233	52.83
cg0010	NCgl0008	-	+	GAGcagGAACTTCCTGCAATTGG	17	17	410	92.97
cg0012	NCgl0009	ssuR	+	TCTCCcaaGCTGGCATCACGCGG	15,16,17	15	144	13.45
cg0012	NCgl0009	ssuR	+	GGAAACCcgaGTGGATTCCGGGG	13,14,15	13	202	18.86
cg0012	NCgl0009	ssuR	+	GGGcgaCCGCGCACAAAATTAGG	13,14,17	17	233	21.76
cg0012	NCgl0009	ssuR	-	CTCCccaGGCGGTGAGATGGCGG	15,16,17	15,16	254	23.72
cg0012	NCgl0009	ssuR	-	GCACTCCccaGGCGGTGAGATGG	13,14,15,17	13	257	24
cg0012	NCgl0009	ssuR	+	AGGTTAcaaACATTGAGCGCCGG	14	14	416	38.84
cg0012	NCgl0009	ssuR	-	CTCTGAccaGCCATAATCTTCGG	13,14	13,14	496	46.31
cg0012	NCgl0009	ssuR	+	ACCcagCTCCGAGCAAACACCGG	14,17	17	965	90.1
cg0013	NCgl0010	-	+	TGGTcgaAACGAGACCTTCGCGG	16	16	220	84.29
cg0014	NCgl0011	-	+	GTATcaaAGCGATACCATTTTGG	16	16	31	12.6
cg0014	NCgl0011	-	+	TATcaaAGCGATACCATTTTGGG	17	17	32	13.01
cg0014	NCgl0011	-	+	GACCcaaGGCTGCAGCAAACAGG	16,17	16	115	46.75
cg0014	NCgl0011	-	+	TGCCACGcgaGCAATCATTGCGG	13,15,17	13	142	57.72
cg0015	NCgl0012	gyrA	+	ATGcgaTACCCGCTGGTAGACGG	17	17	320	12.46
cg0015	NCgl0012	gyrA	-	CAGGAGccaGAAGATGGCGTCGG	13,14	13,14	589	22.94
cg0015	NCgl0012	gyrA	+	TCCcagCTGCAAGCCAACTTTGG	14,17	17	1007	39.21
cg0015	NCgl0012	gyrA	+	CACCcaaTACCGCCTCGACAAGG	16,17	16	1132	44.08
cg0015	NCgl0012	gyrA	+	GGCGcagGCTGACGCAATTCTGG	16	16	1291	50.27
cg0015	NCgl0012	gyrA	+	GGCAATGcagCTGCGTCGCCTGG	13	13	1312	51.09
cg0015	NCgl0012	gyrA	+	AATGcagCTGCGTCGCCTGGCGG	13,16	16	1315	51.21
cg0015	NCgl0012	gyrA	+	TCCcagATCATCGCTGCCACCGG	17	17	1490	58.02
cg0015	NCgl0012	gyrA	+	GTCGcaaAAGCGTGGCGGCAAGG	16	16	1609	62.66
cg0015	NCgl0012	gyrA	+	TCGcaaAAGCGTGGCGGCAAGGG	17	17	1610	62.69
cg0015	NCgl0012	gyrA	+	AATCGCCcagGTCATCCAGTTGG	13,14,15,17	13	1825	71.07
cg0015	NCgl0012	gyrA	+	CGATGAGcagCTCCGCCCCATGG	13	13	2062	80.3
cg0015	NCgl0012	gyrA	+	GATGAGcagCTCCGCCCCATGGG	14	14	2063	80.33
cg0015	NCgl0012	gyrA	+	ACCcagGGCCGTGGTGGCCTCGG	17	17	2228	86.76
cg0015	NCgl0012	gyrA	+	GGGTGTTcgaCTGGTCAACTTGG	13	13	2401	93.5
cg0016	NCgl0013	-	+	GCAGAAcaaACCATCACCTTCGG	14	14	194	56.73
cg0016	NCgl0013	-	+	CAGAAcaaACCATCACCTTCGGG	15	15	195	57.02
cg0018	NCgl0014	-	-	GCccaCATCCCACCGATTTCAGG	15,17	17	468	50.65
cg0018	NCgl0014	-	+	ATCGCCcaaGTAGTAGCAGCTGG	14,15,16	14	521	56.39
cg0018	NCgl0014	-	+	GCCcaaGTAGTAGCAGCTGGAGG	17	17	524	56.71
cg0018	NCgl0014	-	+	ATCcagAACCTGATCCATGTTGG	17	17	833	90.15
cg0019	NCgl0015	-	+	CGGTGCTcgaAAAGTCGGAATGG	13,15	13	91	10.18
cg0019	NCgl0015	-	+	TGGCCcaaCCTAATGCCAGTCGG	15,16,17	15	111	12.42
cg0019	NCgl0015	-	+	GGCCcaaCCTAATGCCAGTCGGG	13,16,17	16	112	12.53
cg0019	NCgl0015	-	+	CTGTAcaaGAATTTACTGAATGG	15	15	252	28.19
cg0019	NCgl0015	-	+	TGTAcaaGAATTTACTGAATGGG	16	16	253	28.3
cg0019	NCgl0015	-	+	AGCATTAcaaGAATTACTTGCGG	13	13	640	71.59
cg0021	NCgl0016	-	-	ATCACCccaACCCAAGTTGCTGG	13,14,15,16	13,14	340	82.73
cg0025	NCgl0017	-	+	CCAACGCcagACCATCATCGTGG	13,14,16	13	226	25.98
cg0025	NCgl0017	-	+	TTTGTCcagATCTTCGGCGGCGG	14,15	14	278	31.95
cg0025	NCgl0017	-	+	CGTGGAcagCAGATGCTCCGCGG	14	14	563	64.71
cg0025	NCgl0017	-	+	GACAGcagATGCTCCGCGGCCGG	15	15	567	65.17
cg0025	NCgl0017	-	+	ACAGcagATGCTCCGCGGCCGGG	16	16	568	65.29
cg0025	NCgl0017	-	-	GTGccaCTGCCTGCCCAAGAAGG	14,16,17	16,17	586	67.36
cg0025	NCgl0017	-	-	AGccaGATCTGGGTGTCCATTGG	17	17	699	80.34
cg0025	NCgl0017	-	+	GGACACCcagATCTGGCTACAGG	13,14,15,17	13	715	82.18
cg0025	NCgl0017	-	+	GCTcagCGACCCAAAGAAAGTGG	14,17	17	845	97.13
cg0025	NCgl0017	-	-	ATAACccaTCCACTTTCTTTGGG	14,15,16	14,15	843	96.9
cg0025	NCgl0017	-	-	AATAACccaTCCACTTTCTTTGG	13,14,15	13,14	844	97.01
cg0026	NCgl0018	-	+	TGAACcaaCAGAGTAAAAAGTGG	15,16	15	36	4.72
cg0026	NCgl0018	-	-	CGAGccaCTTTTTACTCTGTTGG	13,15,16	15,16	29	3.81
cg0026	NCgl0018	-	-	CGCTccaCTTTGCACAGAACGGG	13,15,16	15,16	317	41.6
cg0026	NCgl0018	-	-	TCGCTccaCTTTGCACAGAACGG	14,15,17	14,15	318	41.73
cg0026	NCgl0018	-	+	GCCAcagATGATGAAGCATGTGG	16	16	361	47.38
cg0026	NCgl0018	-	-	CTTCACGccaTTCAATGCGGAGG	13,15,17	13	383	50.26
cg0026	NCgl0018	-	+	GGGTTTGcagGACGCATACTTGG	13	13	469	61.55
cg0026	NCgl0018	-	+	AATTGCGcaaCATCAACAGCTGG	13,15	13	637	83.6
cg0026	NCgl0018	-	+	ATTGCGcaaCATCAACAGCTGGG	14,16	14	638	83.73
cg0026	NCgl0018	-	+	CAAcagCTGGGAATCGATCTTGG	14,17	17	650	85.3
cg0027	NCgl0019	-	+	ACCTGcaaCAGCAGGAGGGTAGG	15	15	360	97.56
cg0029	NCgl0020	-	+	TTGTGAAcagTGCTTGACCGCGG	13	13	259	26.08
cg0029	NCgl0020	-	+	CGCGGCGcagTTTATGGCCCGGG	13,15	13	379	38.17
cg0029	NCgl0020	-	+	GCTTATcgaCGCCCCCTTCTCGG	14	14	443	44.61
cg0029	NCgl0020	-	-	GAGCccaAGGACGGTGATCGTGG	15,16,17	15,16	473	47.63
cg0029	NCgl0020	-	+	AGGTAGTcagATTCTACTGTTGG	13	13	922	92.85
cg0029	NCgl0020	-	+	GGTAGTcagATTCTACTGTTGGG	14	14	923	92.95
cg0038	NCgl0023	-	+	CCAGAAcagCTGTTCGCGGTAGG	14	14	161	37.01
cg0038	NCgl0023	-	+	ATTGCCAcaaGCAGAAGCCCAGG	13,15,16	13	337	77.47
cg0038	NCgl0023	-	+	CGCCACAcgaGGCAATATCTCGG	13,15,17	13	400	91.95
cg0039	NCgl0024	-	-	ACCccaAGATTTCACTTCTACGG	16,17	16,17	70	4.14
cg0039	NCgl0024	-	+	AGTATCcagTTCATTCGTGCAGG	14,15	14	239	14.15
cg0039	NCgl0024	-	+	TGAAGACcgaAAAATCTGCGAGG	13,14	13	784	46.42
cg0039	NCgl0024	-	+	GAAGACcgaAAAATCTGCGAGGG	14,15	14	785	46.48
cg0039	NCgl0024	-	-	GTGTccaTGGAATATCCATTAGG	15,16	15,16	1103	65.3
cg0039	NCgl0024	-	-	TACAAGccaTTCACTTGTTTGGG	13,14	13,14	1276	75.55
cg0039	NCgl0024	-	-	CTACAAGccaTTCACTTGTTTGG	13,17	13	1277	75.61
cg0039	NCgl0024	-	+	CCGCAACcgaGCGTACTTGAAGG	13,14,17	13	1681	99.53
cg0040	NCgl0025	-	+	GGCTTCcagCTCTTTGATACCGG	14,15	14	353	27.62
cg0040	NCgl0025	-	+	GAAcagTGCCCCGGCGTTCACGG	17	17	713	55.79
cg0040	NCgl0025	-	+	GTCcagGCACCTGATTCCTACGG	13,17	17	818	64.01
cg0040	NCgl0025	-	-	CGGTccaGGCATCGATGACGGGG	15,16	15,16	1091	85.37
cg0040	NCgl0025	-	-	TCGGTccaGGCATCGATGACGGG	14,15	14,15	1092	85.45
cg0040	NCgl0025	-	-	TTCGGTccaGGCATCGATGACGG	13,14	13,14	1093	85.52
cg0040	NCgl0025	-	-	TTCTTGccaTACTTCTGGTTCGG	13,14	13,14	1111	86.93
cg0041	NCgl0026	znuA2	+	AGCAcaaGACGCCGCTGCCATGG	16	16	277	29.04
cg0041	NCgl0026	znuA2	+	AAGCcaaGGGGTTCCCGTCTTGG	16,17	16	373	39.1
cg0041	NCgl0026	znuA2	-	TCTGTccaAAAGTGAGGATCTGG	14,15	14,15	429	44.97
cg0041	NCgl0026	znuA2	+	ATCAGCCcagCACTACCGTGAGG	13,14,15	13	550	57.65
cg0042	NCgl0027	znuB2	+	CTCTCCcaaGACGTCAGCATTGG	14,15,16	14	290	34.16
cg0043	NCgl0028	znuC2	+	GATCAGAcaaACAGTCAGCATGG	13,17	13	265	40.33
cg0043	NCgl0028	znuC2	+	ATCAGAcaaACAGTCAGCATGGG	14	14	266	40.49
cg0043	NCgl0028	znuC2	+	TCAGAcaaACAGTCAGCATGGGG	15	15	267	40.64
cg0043	NCgl0028	znuC2	+	AGCGcaaGGTTTAGCGCAACAGG	16	16	436	66.36
cg0043	NCgl0028	znuC2	+	ATTAACcaaCAACGCAACCAAGG	14,15	14	530	80.67
cg0043	NCgl0028	znuC2	+	AGCAGATcagATTATCGCCTTGG	13	13	598	91.02
cg0044	NCgl0029	-	-	AAATCccaAAAAGTATCGCCCGG	14,15,16	14,15	165	16.82
cg0044	NCgl0029	-	+	TAATGCTcaaTCACTAGGACCGG	13,15	13	340	34.66
cg0044	NCgl0029	-	+	CGCTcaaAAGGCCGTGGATGCGG	16	16	364	37.1
cg0044	NCgl0029	-	+	GCTcaaAAGGCCGTGGATGCGGG	17	17	365	37.21
cg0044	NCgl0029	-	+	TACcaaGATTATGGAATGACAGG	17	17	425	43.32
cg0044	NCgl0029	-	+	GGTcaaGATGAATCCGTCGCAGG	17	17	455	46.38
cg0044	NCgl0029	-	+	TGAAcagGGCAACTCCTCCCAGG	16	16	538	54.84
cg0044	NCgl0029	-	+	TCCTCCcagGAAGCTCGCTGTGG	14,15,16	14	551	56.17
cg0044	NCgl0029	-	+	TCCcagGAAGCTCGCTGTGGTGG	17	17	554	56.47
cg0044	NCgl0029	-	+	ACTCcagGCTGGTGTATCAATGG	16,17	16	700	71.36
cg0044	NCgl0029	-	+	TGATcagCAACCATATCTGCAGG	13,16	16	832	84.81
cg0044	NCgl0029	-	+	GATcagCAACCATATCTGCAGGG	14,17	17	833	84.91
cg0044	NCgl0029	-	+	TCTGcagGGCTACATGGCCGTGG	16	16	847	86.34
cg0044	NCgl0029	-	-	CGCCAAccaCAGCGAATCCACGG	13,14,17	13,14	853	86.95
cg0044	NCgl0029	-	+	CACcgaAACGGCACCACTGTTGG	17	17	887	90.42
cg0044	NCgl0029	-	+	GGCGGAcgaCCCGTGTACACAGG	14	14	911	92.86
cg0045	NCgl0030	-	-	GAATCccaTGACCTAAATGCCGG	14,15,16	14,15	126	12.32
cg0045	NCgl0030	-	+	TATGCTGcagGGTATTAATCTGG	13,16	13	433	42.33
cg0045	NCgl0030	-	+	GCTGcagGGTATTAATCTGGCGG	16	16	436	42.62
cg0045	NCgl0030	-	+	GATTcagGCTGGTCAAGGCGTGG	16	16	787	76.93
cg0045	NCgl0030	-	+	ATTcagGCTGGTCAAGGCGTGGG	13,17	17	788	77.03
cg0045	NCgl0030	-	+	AACcaaGGCATTGTTTATGCAGG	17	17	920	89.93
cg0046	NCgl0031	-	+	CGTCTACcaaGACCTAGCAGTGG	13,14,17	13	265	34.91
cg0046	NCgl0031	-	+	TACcaaGACCTAGCAGTGGTCGG	17	17	269	35.44
cg0046	NCgl0031	-	+	CGACGAAcaaCTCCGCGAAATGG	13,17	13	382	50.33
cg0046	NCgl0031	-	+	GACGAAcaaCTCCGCGAAATGGG	14	14	383	50.46
cg0047	NCgl0032	-	+	GGCGCGTcgaAAAGCAGACAAGG	13,16	13	340	41.98
cg0047	NCgl0032	-	+	CACCcagCCTCCACGGGTTGAGG	13,16,17	16	502	61.98
cg0047	NCgl0032	-	+	GGTTcagTTGAAGAAGGCCGTGG	16	16	523	64.57
cg0047	NCgl0032	-	+	CGTGGAGcagGATGAGCCTGAGG	13	13	541	66.79
cg0047	NCgl0032	-	+	GGAGcagGAAGCGGCAGAAGAGG	16	16	730	90.12
cg0048	NCgl0033	ppiA	+	CTACcagTCCGCAAACGCTCAGG	16,17	16	190	33.33
cg0048	NCgl0033	ppiA	+	TACcagTCCGCAAACGCTCAGGG	13,17	17	191	33.51
cg0048	NCgl0033	ppiA	+	AACGCTcagGGCGACAGCGAAGG	14,16	14	203	35.61
cg0048	NCgl0033	ppiA	+	ATCcagGGTGGAGACCCAACCGG	17	17	275	48.25
cg0049	NCgl0034	-	+	AAAGACcagTTGAAGATTGTTGG	14,15	14	20	2.91
cg0049	NCgl0034	-	-	AATccaCGCGTCACCGATACTGG	14,16,17	16,17	157	22.85
cg0049	NCgl0034	-	-	TCCccaCAGAGAAACATTGGTGG	14,16,17	16,17	532	77.44
cg0049	NCgl0034	-	-	GTGTCCccaCAGAGAAACATTGG	13,14,15,16	13,14	535	77.87
cg0051	NCgl0035	-	+	GCTTTGcaaCCCGAATCGTCTGG	14	14	44	4.42
cg0051	NCgl0035	-	-	CGAGAccaTGTTTCATTTGCTGG	14,15	14,15	321	32.23
cg0051	NCgl0035	-	+	ACTTCTGcgaAGAATGACTTTGG	13,16	13	838	84.14
cg0052	NCgl0036	-	+	TGCATCGcagGCGTGGTCGGCGG	13,15	13	88	9.22
cg0052	NCgl0036	-	+	CTTGCCTcgaGTGCTGACAGCGG	13,15,16	13	160	16.77
cg0052	NCgl0036	-	+	CCTcgaGTGCTGACAGCGGTAGG	17	17	164	17.19
cg0052	NCgl0036	-	+	GCCAGAcaaAATAGCAATACCGG	14	14	392	41.09
cg0052	NCgl0036	-	+	AGAcaaAATAGCAATACCGGCGG	17	17	395	41.4
cg0052	NCgl0036	-	+	ACGGTAcagCTGTGGTCTGCCGG	14	14	512	53.67
cg0052	NCgl0036	-	+	ACCTcagATTGCCCGGGCTCTGG	16	16	775	81.24
cg0053	NCgl0037	-	+	GGCGGGcgaAATATTGTAGAAGG	14	14	50	6.44
cg0053	NCgl0037	-	+	GCGGGcgaAATATTGTAGAAGGG	15	15	51	6.56
cg0053	NCgl0037	-	+	TGGGcgaGATATTTCCAGCATGG	16	16	199	25.61
cg0053	NCgl0037	-	+	GGGcgaGATATTTCCAGCATGGG	17	17	200	25.74
cg0053	NCgl0037	-	+	GCGGCcagCGCCAACGGGCGTGG	15,16	15	435	55.98
cg0053	NCgl0037	-	-	CGATccaCGCCCGTTGGCGCTGG	13,15,16	15,16	428	55.08
cg0053	NCgl0037	-	+	GCACcaaCGTGGTCGCACCCTGG	13,16,17	16	565	72.72
cg0054	NCgl0038	-	-	TGTCTGAccaGCGCATCATGGGG	13,17	13	290	35.28
cg0054	NCgl0038	-	-	TGGccaTTGATCCAAAATAGCGG	16,17	16,17	424	51.58
cg0054	NCgl0038	-	+	TGTTcagCCACTTGCCCAACAGG	13,16	16	571	69.46
cg0054	NCgl0038	-	+	TGCCcaaCAGGCATATGACCTGG	13,16,17	16	583	70.92
cg0054	NCgl0038	-	-	GCccaCACCACGTAAGTTTCTGG	13,15,17	17	600	72.99
cg0054	NCgl0038	-	-	GTATTTccaGTACCCAAACACGG	13,14	13,14	700	85.16
cg0055	NCgl0039	-	-	GTAccaCATTGGGGTTCCGGCGG	14,16,17	16,17	91	33.7
cg0055	NCgl0039	-	-	CTTGTAccaCATTGGGGTTCCGG	13,14	13,14	94	34.81
cg0055	NCgl0039	-	+	GGGCCCAcagATCCCATTCATGG	13,15,16,17	13	187	69.26
cg0057	NCgl0040	pknB	+	ATTTCcgaGAACGCTTCCGCAGG	15,16	15	162	8.36
cg0057	NCgl0040	pknB	+	TTTCcgaGAACGCTTCCGCAGGG	16,17	16	163	8.41
cg0057	NCgl0040	pknB	+	CTGcagGCATCCCATGACGCCGG	13,17	17	386	19.92
cg0057	NCgl0040	pknB	+	ACTcaaACCTCCGCAGTCATCGG	13,17	17	521	26.88
cg0057	NCgl0040	pknB	+	CTACcaaACAGCCTCCGAAATGG	16,17	16	808	41.69
cg0057	NCgl0040	pknB	+	ACCcaaGTGGCCCCCGCCGCAGG	17	17	944	48.71
cg0057	NCgl0040	pknB	+	ATCcgaGCAAACCCAAGCGTTGG	13,17	17	1241	64.04
cg0057	NCgl0040	pknB	+	ATCGACcaaAACCCCGAAGCCGG	14,15	14	1448	74.72
cg0057	NCgl0040	pknB	+	AGCCGGCcaaGAAGTAGTCGTGG	13,14,17	13	1465	75.59
cg0057	NCgl0040	pknB	+	GCCGGCcaaGAAGTAGTCGTGGG	14,15	14	1466	75.64
cg0057	NCgl0040	pknB	+	ATCcgaGTGCCCAACCTCACCGG	17	17	1529	78.9
cg0057	NCgl0040	pknB	-	GTGAccaGTTCATGCCGGTGAGG	15,16	15,16	1532	79.05
cg0057	NCgl0040	pknB	+	AGAAcaaAACCTCATCTCCATGG	16	16	1570	81.01
cg0057	NCgl0040	pknB	+	GAAcaaAACCTCATCTCCATGGG	17	17	1571	81.06
cg0057	NCgl0040	pknB	-	GGTccaGCCAGCAGCGCGGAGGG	13,16,17	16,17	1759	90.76
cg0057	NCgl0040	pknB	-	CGGTccaGCCAGCAGCGCGGAGG	15,16	15,16	1760	90.82
cg0057	NCgl0040	pknB	-	GGGCGGTccaGCCAGCAGCGCGG	13,17	13	1763	90.97
cg0057	NCgl0040	pknB	+	CCAGATcaaTCCCTGATCGTCGG	14	14	1796	92.67
cg0059	NCgl0041	pknA	+	ATGAGTcaaGAAGACATCACTGG	14	14	17	1.21
cg0059	NCgl0041	pknA	+	GATcgaCTCCAAGAACTCATCGG	14,17	17	44	3.13
cg0059	NCgl0041	pknA	+	CTGcagTGGATCATCGGACACGG	17	17	80	5.69
cg0059	NCgl0041	pknA	+	ACCTGAGcaaGCCCAGGGCAAGG	13	13	592	42.08
cg0059	NCgl0041	pknA	+	GCAcagACTCGCGAGTTGATTGG	13,17	17	764	54.3
cg0060	NCgl0042	pbpA	+	CGTGGAcagATTTCAACTGGTGG	14	14	170	11.95
cg0060	NCgl0042	pbpA	-	CAGccaCTGGGAGGTAAACAGGG	14,16,17	16,17	346	24.33
cg0060	NCgl0042	pbpA	+	TATGAAcagCTGAGCCAAAGCGG	14	14	455	32
cg0060	NCgl0042	pbpA	+	GCTGAGCcaaAGCGGCTACGAGG	13,14	13	463	32.56
cg0060	NCgl0042	pbpA	+	CTGAGCcaaAGCGGCTACGAGGG	14,15	14	464	32.63
cg0060	NCgl0042	pbpA	-	CTCAGCccaAGCGTCCTCTGCGG	13,14,15	13,14	568	39.94
cg0060	NCgl0042	pbpA	+	ACGcagGAATCACTGCCTCCTGG	17	17	641	45.08
cg0060	NCgl0042	pbpA	+	GGCGGTcagACATGTGCGGGCGG	14	14	785	55.2
cg0060	NCgl0042	pbpA	+	GGTcagACATGTGCGGGCGGTGG	13,17	17	788	55.41
cg0060	NCgl0042	pbpA	+	AGTGGGAcaaACCTACAGCTTGG	13	13	919	64.63
cg0060	NCgl0042	pbpA	+	GTGGGAcaaACCTACAGCTTGGG	14	14	920	64.7
cg0060	NCgl0042	pbpA	+	CGTGcaaATGAACGTGCTGCAGG	16	16	1021	71.8
cg0060	NCgl0042	pbpA	+	CGTGCTGcagGCCGCTGTCATGG	13,16	13	1033	72.64
cg0060	NCgl0042	pbpA	+	CTGcagGCCGCTGTCATGGCAGG	13,17	17	1037	72.93
cg0060	NCgl0042	pbpA	+	AGAAcagTTGAAGACTTTGATGG	16	16	1183	83.19
cg0060	NCgl0042	pbpA	+	ATTcagATCGCTTCCAAGACTGG	17	17	1241	87.27
cg0060	NCgl0042	pbpA	+	GGTcagGTCGCAGCCCCAATTGG	17	17	1385	97.4
cg0060	NCgl0042	pbpA	+	AATTGGCcgaGCTGTGCTTCAGG	13,14	13	1402	98.59
cg0061	NCgl0043	rodA	-	GCGCCACccaTGCCATGGCTAGG	13,14,16,17	13	179	13.53
cg0061	NCgl0043	rodA	+	TGATcaaATCATGCTGCCTGTGG	16	16	220	16.63
cg0061	NCgl0043	rodA	+	CAATAGCcaaTTGATGTGGACGG	13,14	13	313	23.66
cg0061	NCgl0043	rodA	+	GTGGCCGcagCCAGGCGGCGTGG	13,15,16	13	454	34.32
cg0061	NCgl0043	rodA	-	TCCAAGccaAATCCAGATGCGGG	13,14	13,14	469	35.45
cg0061	NCgl0043	rodA	-	GTCCAAGccaAATCCAGATGCGG	13,17	13	470	35.53
cg0061	NCgl0043	rodA	-	AACGCccaCACCACAAGAATCGG	14,15,16	14,15	636	48.07
cg0061	NCgl0043	rodA	-	CAACAGccaGGAACCACGGCCGG	13,14,17	13,14	745	56.31
cg0061	NCgl0043	rodA	-	GCCccaACTCATGCCAAACAAGG	13,16,17	16,17	898	67.88
cg0061	NCgl0043	rodA	+	GATCcagATTTTCGTCGTCGTGG	16,17	16	1153	87.15
cg0061	NCgl0043	rodA	+	GTCCAAGcaaGCATCGGAGGTGG	13,17	13	1312	99.17
cg0062	NCgl0044	ppp	+	TCTGACcgaGGGTTAGTGCGCGG	14,15	14	44	3.25
cg0062	NCgl0044	ppp	+	CTGACcgaGGGTTAGTGCGCGGG	15,16	15	45	3.33
cg0062	NCgl0044	ppp	+	TGTGcagTCGTTGGTCGCTGAGG	16	16	418	30.89
cg0062	NCgl0044	ppp	+	GTGcagTCGTTGGTCGCTGAGGG	13,17	17	419	30.97
cg0062	NCgl0044	ppp	+	GAGcaaTTCCCGGCCTTGCCTGG	17	17	530	39.17
cg0062	NCgl0044	ppp	+	GTGAGcagCCTGAAGATCCGCGG	15	15	786	58.09
cg0062	NCgl0044	ppp	+	GCGAGCTcaaGTGATTGATCCGG	13,15	13	847	62.6
cg0062	NCgl0044	ppp	+	AGGTCcagGCGCAAATGCAACGG	15,16	15	1254	92.68
cg0062	NCgl0044	ppp	+	CCAGGCGcaaATGCAACGGCTGG	13,15	13	1258	92.98
cg0063	NCgl0045	-	+	GGCACCGcagGGCCTTGCCCGGG	13,15,16	13	154	33.33
cg0063	NCgl0045	-	+	TGATcagCCTGAGCAGATTGCGG	13,16	16	409	88.53
cg0063	NCgl0045	-	+	TGAGcagATTGCGGTGGGCACGG	16	16	418	90.48
cg0064	NCgl0046	-	+	CCTGATcagCCGGCTCGTTTTGG	14	14	239	27.66
cg0064	NCgl0046	-	+	GGGCcagTTGAAGTCGGTTTCGG	16,17	16	352	40.74
cg0064	NCgl0046	-	+	TGCTGcagGATGGTTCGAGCCGG	15	15	609	70.49
cg0065	NCgl0047	-	-	ACCGccaGATGGTGTGGTCGAGG	15,16	15,16	656	91.11
cg0066	NCgl0048	-	-	GGccaCGTTGATTTTTTGTATGG	15,17	17	105	22.29
cg0066	NCgl0048	-	-	CTGTACccaTGTTGCAGCCATGG	13,14,15	13,14	136	28.87
cg0066	NCgl0048	-	-	TTTCTccaATGTATCTTTTGCGG	14,15,17	14,15	354	75.16
cg0066	NCgl0048	-	-	TAAccaCATCGGAATCTCCGCGG	14,16,17	16,17	430	91.3
cg0067	NCgl0049	gabD3	+	CTGTTcagGCCGAGTGGGCTAGG	15	15	201	13.67
cg0067	NCgl0049	gabD3	-	AGTTccaTGGGGTGATCAGGAGG	15,16	15,16	464	31.56
cg0067	NCgl0049	gabD3	-	GGAAGTTccaTGGGGTGATCAGG	13	13	467	31.77
cg0067	NCgl0049	gabD3	+	GCTcagACCATGCTTGATGCCGG	13,17	17	602	40.95
cg0067	NCgl0049	gabD3	+	TGGCcagCAGCTGCTCAAAAAGG	13,16,17	16	739	50.27
cg0067	NCgl0049	gabD3	+	GAAGAGcaaGTCCTAGGCAACGG	14	14	968	65.85
cg0067	NCgl0049	gabD3	+	CCGTGcagTACATCGGTATCCGG	15	15	1449	98.57
cg0067	NCgl0049	gabD3	+	CGTGcagTACATCGGTATCCGGG	16	16	1450	98.64
cg0070	NCgl0050	-	+	CCCTcagCTGGAAGATCCAGAGG	13,16	16	352	36.9
cg0070	NCgl0050	-	+	GAGCACcagGCGCTCGCGAGCGG	14,15,17	14	437	45.81
cg0070	NCgl0050	-	+	TGCTTTAcgaCGCTGCGATGCGG	13	13	493	51.68
cg0070	NCgl0050	-	-	GATCCTccaGTGACCATCGGCGG	13,14,16,17	13,14	532	55.77
cg0070	NCgl0050	-	-	GTGCGGTccaAACGTTTTCGAGG	13,17	13	788	82.6
cg0071	NCgl0051	-	+	GCGcagGCCAGCTATTTCATTGG	13,17	17	50	3.65
cg0071	NCgl0051	-	+	ATCcagATCTTCCCTGGTCATGG	17	17	572	41.81
cg0071	NCgl0051	-	+	TGAACGTcaaTTTGCGTGGTGGG	13,16	13	652	47.66
cg0071	NCgl0051	-	+	GAACGTcaaTTTGCGTGGTGGGG	14,17	14	653	47.73
cg0071	NCgl0051	-	+	TAGGcaaGGGCCCGCAATTATGG	16	16	775	56.65
cg0071	NCgl0051	-	+	AGGcaaGGGCCCGCAATTATGGG	17	17	776	56.73
cg0071	NCgl0051	-	+	GTTCACcagGGCACTGTAGCTGG	14,15,17	14	878	64.18
cg0071	NCgl0051	-	+	GGCAAGCcaaATTGGTGCCATGG	13,14	13	994	72.66
cg0071	NCgl0051	-	+	CCCAGATcagCTGGATGAATTGG	13	13	1114	81.43
cg0072	NCgl0052	-	+	CGTGcagCTGGATTGGGGGCTGG	13,16	16	595	79.97
cg0074	NCgl0054	-	+	ATGCAcagACTCTAAAATCGTGG	15,17	15	48	8.12
cg0074	NCgl0054	-	+	TGTcaaTCCGGCATTCGAGCAGG	13,17	17	227	38.41
cg0074	NCgl0054	-	+	AGGTcagGCACAACAAAAGCTGG	16	16	247	41.79
cg0074	NCgl0054	-	+	ACAAcaaAAGCTGGCACCTTTGG	16	16	256	43.32
cg0074	NCgl0054	-	+	CAAcaaAAGCTGGCACCTTTGGG	17	17	257	43.49
cg0074	NCgl0054	-	-	TATCccaCACCTGGGTTCCGCGG	13,15,16,17	15,16	335	56.68
cg0074	NCgl0054	-	+	CGTcagGTGCGTTTTGCCGCTGG	17	17	374	63.28
cg0075	NCgl0055	-	+	AACcgaCTCAAGCGCGCCCAAGG	14,17	17	53	20.78
cg0075	NCgl0055	-	+	CGCGCCcaaGGTCAACTCACCGG	14,15,16	14	65	25.49
cg0075	NCgl0055	-	+	GTAATCcgaATGCTTGATGAAGG	14,15	14	89	34.9
cg0076	NCgl0056	-	+	ATTGGTGcagGATTTCCACAAGG	13	13	34	3.98
cg0076	NCgl0056	-	+	GTTCcagACTGAAGCAACTTCGG	16,17	16	172	20.12
cg0076	NCgl0056	-	+	GAGTGATcagGCGGAGCGTGCGG	13	13	226	26.43
cg0076	NCgl0056	-	+	AGTGATcagGCGGAGCGTGCGGG	14	14	227	26.55
cg0076	NCgl0056	-	+	TCTTTGGcagGGAGATTCTTCGG	13	13	784	91.7
cg0077	NCgl0057	-	+	GTCAATcaaGCAGTGTCGTCAGG	14	14	44	5.24
cg0077	NCgl0057	-	+	TCAATcaaGCAGTGTCGTCAGGG	15	15	45	5.36
cg0077	NCgl0057	-	+	CAATcaaGCAGTGTCGTCAGGGG	16	16	46	5.48
cg0077	NCgl0057	-	+	AGTAACTcaaAAGCGTCGGCTGG	13,15	13	361	42.98
cg0077	NCgl0057	-	+	TCGcgaGTCACCATTGACCACGG	17	17	599	71.31
cg0077	NCgl0057	-	+	GGCGcaaGGATTGGCAGTCGTGG	16	16	682	81.19
cg0078	NCgl0058	-	+	ATTCGTAcaaACGTTGGTGCTGG	13,17	13	175	24.61
cg0078	NCgl0058	-	+	CGTAcaaACGTTGGTGCTGGTGG	16	16	178	25.04
cg0078	NCgl0058	-	+	GTAcaaACGTTGGTGCTGGTGGG	13,17	17	179	25.18
cg0078	NCgl0058	-	+	TATCcagCGCCAGGTCATCAAGG	13,16,17	16	451	63.43
cg0078	NCgl0058	-	+	GCGCcagGTCATCAAGGTGCAGG	16,17	16	457	64.28
cg0078	NCgl0058	-	+	AAGGTGcagGTCCCAGCCGATGG	14	14	470	66.1
cg0078	NCgl0058	-	+	ATGGAcaaGCTGATTCCGGCAGG	15	15	489	68.78
cg0079	NCgl0059	-	+	TTGGGTcgaACATCTGAAGAAGG	14	14	386	23.35
cg0079	NCgl0059	-	+	GGTcgaACATCTGAAGAAGGCGG	13,17	17	389	23.53
cg0079	NCgl0059	-	-	TGGccaGGTGCTGACATCGTCGG	16,17	16,17	598	36.18
cg0079	NCgl0059	-	+	CTACcaaGGCATGACCCAACTGG	16,17	16	670	40.53
cg0079	NCgl0059	-	+	ACCcaaCTGGCACTACGCCCCGG	14,17	17	683	41.32
cg0079	NCgl0059	-	+	GAAGACcaaACTGAATACGACGG	14,15	14	917	55.47
cg0079	NCgl0059	-	+	GGAcagTTCAAGCAGATCAACGG	17	17	938	56.75
cg0079	NCgl0059	-	+	TTCAAGcagATCAACGGTGACGG	14	14	944	57.11
cg0079	NCgl0059	-	+	CAGcaaCGTGAACGCCCTGAAGG	14,17	17	1346	81.43
cg0080	NCgl0060	-	-	CGTCAATccaTTGGTTATCCTGG	13,17	13	455	40.66
cg0080	NCgl0060	-	+	CCAGGAAcagATTGAGCGCCAGG	13	13	655	58.53
cg0080	NCgl0060	-	-	GAAGATccaGTACAAAAGGAGGG	13,14	13,14	1084	96.87
cg0080	NCgl0060	-	-	TGAAGATccaGTACAAAAGGAGG	13	13	1085	96.96
cg0081	NCgl0061	-	-	TGCGAccaACAAGTATAAGTAGG	14,15	14,15	9	2.01
cg0081	NCgl0061	-	+	AGCCAAGcaaCGCATCGCTGAGG	13,17	13	64	14.32
cg0081	NCgl0061	-	+	GGTGcagGTGATTTTCAATGAGG	16	16	133	29.75
cg0081	NCgl0061	-	+	GGTCcaaGCAACGATTCGTTCGG	16,17	16	211	47.2
cg0081	NCgl0061	-	+	GTCcaaGCAACGATTCGTTCGGG	13,17	17	212	47.43
cg0081	NCgl0061	-	-	ATACccaTACTTCTTCATTGGGG	15,16,17	15,16	293	65.55
cg0081	NCgl0061	-	-	TATACccaTACTTCTTCATTGGG	14,15,16	14,15	294	65.77
cg0081	NCgl0061	-	-	ATATACccaTACTTCTTCATTGG	13,14,15	13,14	295	66
cg0081	NCgl0061	-	-	AAccaCTTCTCCTCTTCGCCAGG	15,17	17	372	83.22
cg0082	NCgl0062	-	-	ATccaTGGGCTTTCCGTCAGCGG	17	17	666	51.39
cg0082	NCgl0062	-	-	AAAccaGTGCCCGCACATGCCGG	16,17	16,17	721	55.63
cg0082	NCgl0062	-	+	AATGGCGcagGCCTCGCCCAAGG	13,15	13	772	59.57
cg0082	NCgl0062	-	+	ATGGCGcagGCCTCGCCCAAGGG	14,16	14	773	59.65
cg0082	NCgl0062	-	-	AAGccaACGGGGATTCGCCAGGG	13,16,17	16,17	856	66.05
cg0082	NCgl0062	-	-	CAAGccaACGGGGATTCGCCAGG	15,16	15,16	857	66.13
cg0082	NCgl0062	-	-	CAGAccaCACGCGCACGGCGAGG	13,15,16	15,16	1214	93.67
cg0082	NCgl0062	-	-	GTccaGCTCGCGTACGTGATCGG	14,17	17	1266	97.69
cg0083	NCgl0063	-	+	AGGAATGcgaCGCATCGTGTGGG	13	13	124	17.97
cg0083	NCgl0063	-	+	CCAcaaAACCTCGATCTCTACGG	17	17	215	31.16
cg0083	NCgl0063	-	+	TTTTCcaaGCACTCGGCTCCTGG	15,16	15	423	61.3
cg0083	NCgl0063	-	+	TTTCcaaGCACTCGGCTCCTGGG	16,17	16	424	61.45
cg0083	NCgl0063	-	+	TTCcaaGCACTCGGCTCCTGGGG	13,17	17	425	61.59
cg0083	NCgl0063	-	-	GCCCccaGGAGCCGAGTGCTTGG	15,16,17	15,16	416	60.29
cg0083	NCgl0063	-	-	AAAATccaCGCGTCGGCCCATGG	14,15	14,15	438	63.48
cg0083	NCgl0063	-	+	GCGGGTGcaaAAAGCAGACAAGG	13	13	649	94.06
cg0085	NCgl0064	phoH1	+	TCGCcaaGCGCTTCGGATGCTGG	16,17	16	253	18.41
cg0085	NCgl0064	phoH1	+	CAGcagGTATTCGGTATCAGCGG	17	17	743	54.08
cg0085	NCgl0064	phoH1	+	TGGCGACcaaGAAGAAAAAATGG	13,14,17	13	973	70.82
cg0085	NCgl0064	phoH1	+	GGCGACcaaGAAGAAAAAATGGG	14,15	14	974	70.89
cg0085	NCgl0064	phoH1	+	GCGACcaaGAAGAAAAAATGGGG	15,16	15	975	70.96
cg0085	NCgl0064	phoH1	+	ACGCTCCcgaATCGCTGAGTTGG	13,14,15,17	13	1339	97.45
cg0087	NCgl0065	-	+	TTCTCCcagATGCAAGTTATCGG	14,15,16	14	110	28.65
cg0087	NCgl0065	-	-	ATAGCCccaAAAGGTGAGTGCGG	13,14,15,16	13,14	151	39.32
cg0087	NCgl0065	-	+	GGCAGcgaTTAACTGCGAAGCGG	15	15	186	48.44
cg0087	NCgl0065	-	+	GCAGcgaTTAACTGCGAAGCGGG	16	16	187	48.7
cg0088	NCgl0066	citH	+	GCTGGGTcgaCTCACCCCAATGG	13	13	46	3.14
cg0088	NCgl0066	citH	+	GGGTcgaCTCACCCCAATGGTGG	13,16	16	49	3.34
cg0088	NCgl0066	citH	-	ACCccaAGGAAGGATATTCATGG	16,17	16,17	427	29.11
cg0088	NCgl0066	citH	-	CGAGGAAccaTGCGAACAGCAGG	13	13	545	37.15
cg0088	NCgl0066	citH	+	CACTTcgaCCGAAGCTGTTCTGG	15	15	861	58.69
cg0088	NCgl0066	citH	+	GGACcaaGCAACCGAAATGCTGG	16,17	16	1003	68.37
cg0088	NCgl0066	citH	-	CGCGccaCAGAACCTTCTTGTGG	13,15,16	15,16	1385	94.41
cg0089	NCgl0067	citA	+	GATGGATcagATGAAAACTGAGG	13	13	154	9.32
cg0089	NCgl0067	citA	+	AGATATCcaaGCGGTTGCACAGG	13,14	13	295	17.85
cg0089	NCgl0067	citA	+	TATCcaaGCGGTTGCACAGGCGG	16,17	16	298	18.03
cg0089	NCgl0067	citA	+	AATcagACTGCAGTCATCGATGG	13,17	17	722	43.68
cg0089	NCgl0067	citA	+	GAGcagGCGCAATCCATGATTGG	13,17	17	800	48.4
cg0089	NCgl0067	citA	+	GCGcaaTCCATGATTGGTGCAGG	13,17	17	806	48.76
cg0089	NCgl0067	citA	+	GGATcaaGATTTAGGCTACGTGG	16	16	967	58.5
cg0089	NCgl0067	citA	+	GGAcagTCACATCCATTGATCGG	13,17	17	1178	71.26
cg0090	NCgl0068	citB	+	GTTcgaCGCGCCATGCGTGCCGG	14,17	17	278	42.51
cg0090	NCgl0068	citB	+	ATTTCCCcaaAAACGTCTCGTGG	13,14,15,16	13	325	49.69
cg0090	NCgl0068	citB	+	TTCCcaaGACAAAATTGACCAGG	16,17	16	403	61.62
cg0090	NCgl0068	citB	+	GGCTAGCcaaGGTGTGATCCAGG	13,14	13	589	90.06
cg0090	NCgl0068	citB	+	ATCcagGTTCGCCTTCGGTACGG	17	17	605	92.51
cg0091	NCgl0069	-	-	TGCACccaCCTCACTCCGTCGGG	14,15,16	14,15	147	16.12
cg0091	NCgl0069	-	-	TTGCACccaCCTCACTCCGTCGG	13,14,15,17	13,14	148	16.23
cg0091	NCgl0069	-	+	GTGGGTGcaaTTTCCCAATGCGG	13	13	172	18.86
cg0091	NCgl0069	-	+	TGGGTGcaaTTTCCCAATGCGGG	14	14	173	18.97
cg0091	NCgl0069	-	+	GGGTGcaaTTTCCCAATGCGGGG	15	15	174	19.08
cg0091	NCgl0069	-	+	CAGcagACCAGATGGCTTGATGG	13,17	17	371	40.68
cg0091	NCgl0069	-	+	CACCcaaGATTTTGATGCAACGG	16,17	16	499	54.71
cg0091	NCgl0069	-	+	AGATGCCcaaGAAATATCCGGGG	13,14,15	13	706	77.41
cg0091	NCgl0069	-	+	GCCcaaGAAATATCCGGGGCAGG	17	17	710	77.85
cg0091	NCgl0069	-	+	AACTACcgaCGGTTTCTCGCTGG	14,15	14	866	94.96
cg0092	NCgl0070	-	+	CATTcagGGTCTAGCTGCAACGG	16	16	115	26.81
cg0092	NCgl0070	-	+	ATTcagGGTCTAGCTGCAACGGG	17	17	116	27.04
cg0095	NCgl0071	bioB	+	CCGCACCcaaGTTCTGGAACAGG	13,14,15,17	13	49	4.89
cg0095	NCgl0071	bioB	+	CGCACCcaaGTTCTGGAACAGGG	14,15,16	14	50	4.99
cg0095	NCgl0071	bioB	+	CCTTAATcagCAGCAGTTGATGG	13	13	79	7.88
cg0095	NCgl0071	bioB	+	TAATcagCAGCAGTTGATGGAGG	13,16	16	82	8.18
cg0095	NCgl0071	bioB	+	AGAGcaaATCCCAGACTTGATGG	16	16	121	12.08
cg0095	NCgl0071	bioB	+	CCCACcagGTTCGGTTGAAGTGG	15,16	15	150	14.97
cg0095	NCgl0071	bioB	-	CACAccaCTTCAACCGAACCTGG	13,15,16	15,16	143	14.27
cg0095	NCgl0071	bioB	-	TCCAGccaCACCGAACGCACCGG	14,15	14,15	261	26.05
cg0095	NCgl0071	bioB	+	GCTAAAcagACCGCAAAAACTGG	14	14	317	31.64
cg0095	NCgl0071	bioB	+	TCCGAGcaaGCCCTCCTGGGAGG	14	14	881	87.92
cg0096	NCgl0072	-	+	TCTCcaaATGGCCATGATTCTGG	16,17	16	28	11.81
cg0096	NCgl0072	-	+	AAAGTCcaaGTCCGCCCCGACGG	14,15	14	173	73
cg0096	NCgl0072	-	+	AAGTCcaaGTCCGCCCCGACGGG	15,16	15	174	73.42
cg0096	NCgl0072	-	-	AGGCGTCccaCCCGTCGGGGCGG	13,14,17	13	173	73
cg0097	NCgl0073	-	+	TTCGTcgaCTCCTCTTATCTAGG	15	15	33	9.73
cg0097	NCgl0073	-	+	TCGTcgaCTCCTCTTATCTAGGG	13,16	16	34	10.03
cg0097	NCgl0073	-	-	CGCCCAccaCTCGTTGCATGTGG	13,14,16,17	13,14	133	39.23
cg0097	NCgl0073	-	+	TCCCTTcaaTGCGGCCACTGCGG	14,17	14	233	68.73
cg0097	NCgl0073	-	+	CCCTTcaaTGCGGCCACTGCGGG	15	15	234	69.03
cg0097	NCgl0073	-	+	CCTTcaaTGCGGCCACTGCGGGG	16	16	235	69.32
cg0097	NCgl0073	-	+	GTGcaaAAATGCCCGCGATGCGG	17	17	275	81.12
cg0103	NCgl0074	crnT	+	GCTcagTCAACCCTAAATATCGG	13,17	17	95	6.56
cg0103	NCgl0074	crnT	+	CGAGTAcgaATCATGATGATTGG	14	14	239	16.49
cg0103	NCgl0074	crnT	+	GCCACCcaaATGGTGATCACCGG	14,15,16	14	317	21.88
cg0103	NCgl0074	crnT	+	CGGCcgaGTTCTCCAAGGACTGG	16,17	16	337	23.26
cg0103	NCgl0074	crnT	+	TCTCcaaGGACTGGCAGCAGCGG	16,17	16	346	23.88
cg0103	NCgl0074	crnT	+	GCCAAcgaGCAGTCTCCATTTGG	15	15	423	29.19
cg0103	NCgl0074	crnT	+	ATTACCcaaGGTGAATCACTTGG	14,15,16	14	677	46.72
cg0103	NCgl0074	crnT	+	GTGGGTTcagCAAATGGGATGGG	13	13	889	61.35
cg0103	NCgl0074	crnT	+	TGGGTTcagCAAATGGGATGGGG	14	14	890	61.42
cg0103	NCgl0074	crnT	+	TTTCATTcgaGTTGGAGAAAAGG	13,17	13	970	66.94
cg0104	NCgl0075	codA	+	GGCCCTCcagGCAGCCCGTCGGG	13,14,16,17	13	322	25.86
cg0104	NCgl0075	codA	+	CTGcaaGGACTTGGTTTCCAAGG	17	17	857	68.84
cg0104	NCgl0075	codA	+	TTCcaaGGACCCGTCCCCCGAGG	17	17	872	70.04
cg0104	NCgl0075	codA	+	CGTCCCCcgaGGTGTTGCACCGG	13,14,15,16,17	13	883	70.92
cg0104	NCgl0075	codA	+	GGTAAAGcaaCTTACCGAATGGG	13	13	904	72.61
cg0104	NCgl0075	codA	+	GTAAAGcaaCTTACCGAATGGGG	14	14	905	72.69
cg0104	NCgl0075	codA	-	ATGTTccaGTCCACCTGTTCGGG	14,15	14,15	1227	98.55
cg0104	NCgl0075	codA	-	GATGTTccaGTCCACCTGTTCGG	13,14	13,14	1228	98.63
cg0105	NCgl0076	-	+	GATAcagCAGCAGAAAGCTGCGG	13,16	16	58	18.95
cg0105	NCgl0076	-	+	TCTGGAGcagATGTCTCCGGCGG	13	13	115	37.58
cg0107	NCgl0077	-	+	GCTCCcagGCTGAAAAGTACTGG	15,16,17	15	162	29.03
cg0107	NCgl0077	-	-	GGTccaGTACTTTTCAGCCTGGG	16,17	16,17	154	27.6
cg0107	NCgl0077	-	-	TGGTccaGTACTTTTCAGCCTGG	15,16	15,16	155	27.78
cg0107	NCgl0077	-	+	GGTTGCAcagGCCAACGCCTTGG	13,15	13	211	37.81
cg0107	NCgl0077	-	+	TGCGcagGCTGAGGCAACTGAGG	16	16	328	58.78
cg0107	NCgl0077	-	+	CAAcagTTCTTGGCACAGTTCGG	17	17	542	97.13
cg0108	NCgl0078	-	+	GAATcgaACGCACTACGCCATGG	16	16	337	36.47
cg0108	NCgl0078	-	+	GAGcagCATGGTTTTTTAAGTGG	14,17	17	368	39.83
cg0108	NCgl0078	-	+	AAAcaaGTGTCTGTCATCAACGG	17	17	827	89.5
cg0108	NCgl0078	-	-	GCGccaCAAAATGTCCACGCGGG	14,16,17	16,17	859	92.97
cg0108	NCgl0078	-	-	TGCGccaCAAAATGTCCACGCGG	13,15,16	15,16	860	93.07
cg0109	NCgl0079	-	-	GGccaGGGGCGGTCTTCGGTGGG	17	17	255	26.23
cg0109	NCgl0079	-	-	TGGccaGGGGCGGTCTTCGGTGG	16,17	16,17	256	26.34
cg0109	NCgl0079	-	-	CACTGGccaGGGGCGGTCTTCGG	13,14	13,14	259	26.65
cg0109	NCgl0079	-	+	GCGGGTCcaaAACATCTGGGTGG	13,14	13	847	87.14
cg0110	NCgl0080	-	+	GTTTTTCcagGATGATTGGCGGG	13,14	13	181	20.11
cg0110	NCgl0080	-	-	GGccaCGGTCGCGCACCACTTGG	15,17	17	198	22
cg0110	NCgl0080	-	-	TTCCTCccaTGAACCCTTGCTGG	13,14,15,17	13,14	247	27.44
cg0110	NCgl0080	-	+	GCTGCGcagATTGTGCTGGTTGG	14,16	14	413	45.89
cg0110	NCgl0080	-	+	CTGCGcagATTGTGCTGGTTGGG	15,17	15	414	46
cg0110	NCgl0080	-	+	GCATTCGcaaGGCGGTGTCGTGG	13,15	13	436	48.44
cg0110	NCgl0080	-	+	TTTCATCcaaCCTCCGGAGGTGG	13,14,17	13	733	81.44
cg0110	NCgl0080	-	+	CAAATcgaGTCCACAATATTTGG	15	15	786	87.33
cg0110	NCgl0080	-	+	AAATcgaGTCCACAATATTTGGG	16	16	787	87.44
cg0111	NCgl0081	-	-	CAAccaAGCGGTGTTGGTGAGGG	16,17	16,17	310	37.3
cg0111	NCgl0081	-	+	TGTCcgaAAACTCCGCCACATGG	16,17	16	427	51.38
cg0111	NCgl0081	-	+	GTCcgaAAACTCCGCCACATGGG	17	17	428	51.5
cg0111	NCgl0081	-	+	CACTAcaaAGCGGCGAAAACTGG	15	15	729	87.73
cg0112	NCgl0082	ureR	+	AAATcagGTGGCACATCTGTTGG	16	16	112	21.83
cg0112	NCgl0082	ureR	+	CTCcagGTGACTGACAAGACTGG	17	17	233	45.42
cg0114	NCgl0084	ureB	+	GGTTTCcgaGATCTCGTCGATGG	14,15	14	290	59.67
cg0114	NCgl0084	ureB	+	GTTTCcgaGATCTCGTCGATGGG	15,16	15	291	59.88
cg0114	NCgl0084	ureB	+	TGCTCCAcaaGAATTGCCACAGG	13,15,16	13	388	79.84
cg0115	NCgl0085	ureC	+	AAGcagTACACCGACCTTTATGG	17	17	38	2.22
cg0115	NCgl0085	ureC	+	CATGGGCcaaAATGGCACCTTGG	13,14	13	181	10.58
cg0115	NCgl0085	ureC	+	ATCTTCcgaATCGGAAAGGCCGG	14,15	14	302	17.66
cg0115	NCgl0085	ureC	+	TCCcagGCGATGGGCCGAGTAGG	13,17	17	1106	64.68
cg0115	NCgl0085	ureC	-	GACCTGccaCGTGCGCGTGATGG	13,14,17	13,14	1123	65.67
cg0115	NCgl0085	ureC	-	CGCACCccaAGTATTGCGCAGGG	13,14,15,16	13,14	1429	83.57
cg0115	NCgl0085	ureC	-	ACGCACCccaAGTATTGCGCAGG	13,14,15,17	13	1430	83.63
cg0115	NCgl0085	ureC	+	AAGcagATCCGGGGCGTTCGAGG	17	17	1550	90.64
cg0115	NCgl0085	ureC	+	ACCTACcagGTGTTTGTCAACGG	14,15	14	1643	96.08
cg0116	NCgl0086	ureE	+	GATcaaCCGGAGTTTGTTGAAGG	13,14,17	17	50	10.62
cg0116	NCgl0086	ureE	+	ATTcaaCGGGTTGCACTCCCCGG	14,17	17	122	25.9
cg0116	NCgl0086	ureE	+	TATTCACcagATGGGATTTGTGG	13,14,16	13	280	59.45
cg0116	NCgl0086	ureE	+	CCAGCAcagTTTTCCAAGCCAGG	14,16	14	329	69.85
cg0116	NCgl0086	ureE	+	GATCGTGcaaTACGATCACACGG	13,17	13	376	79.83
cg0116	NCgl0086	ureE	+	CGTGcaaTACGATCACACGGTGG	16	16	379	80.47
cg0117	NCgl0087	ureF	+	AGAGcgaATCACCAATGCAGAGG	16	16	118	17.4
cg0117	NCgl0087	ureF	+	TGCTcgaATGGGTACGCGCATGG	16	16	301	44.4
cg0117	NCgl0087	ureF	+	ATTcaaCATCGAGAGCTATCAGG	14,17	17	380	56.05
cg0117	NCgl0087	ureF	+	CTGATCcaaAATGCGGTTCGTGG	14,15	14	497	73.3
cg0117	NCgl0087	ureF	+	TGGGGcaaATGGCAGGTCAGCGG	15	15	528	77.88
cg0117	NCgl0087	ureF	+	GGGGcaaATGGCAGGTCAGCGGG	16	16	529	78.02
cg0118	NCgl0088	ureG	+	TGGCcaaGGCATGATTAAGTCGG	16,17	16	418	67.97
cg0119	NCgl0089	ureD	+	ATGACAcaaACCCAACCAGTGGG	14,16	14	17	2
cg0119	NCgl0089	ureD	+	ACCCcaaGGTCAAAGCCGTGCGG	16,17	16	70	8.24
cg0119	NCgl0089	ureD	+	CCAAGGTcaaAGCCGTGCGGTGG	13	13	73	8.6
cg0119	NCgl0089	ureD	+	CGGATcaaACCATCGCGTACCGG	15	15	354	41.7
cg0119	NCgl0089	ureD	+	GGATcaaACCATCGCGTACCGGG	16	16	355	41.81
cg0119	NCgl0089	ureD	+	CTATCATcaaTTCACCAAGGTGG	13,16	13	385	45.35
cg0119	NCgl0089	ureD	+	GCGAAcaaATCACCCCAGGCTGG	15	15	438	51.59
cg0119	NCgl0089	ureD	+	CACAGGGcgaCTCGTGCTCTTGG	13	13	526	61.96
cg0119	NCgl0089	ureD	+	GACTCCcgaGAGGGAAGTTTTGG	14,15,16	14	569	67.02
cg0119	NCgl0089	ureD	+	ACTCCcgaGAGGGAAGTTTTGGG	15,16,17	15	570	67.14
cg0119	NCgl0089	ureD	+	ACGGAAcagTACACACATTCAGG	14	14	596	70.2
cg0119	NCgl0089	ureD	+	CGGAAcagTACACACATTCAGGG	15	15	597	70.32
cg0119	NCgl0089	ureD	+	TTCAGGGcagATGATTGTGATGG	13	13	613	72.2
cg0119	NCgl0089	ureD	+	TCAGGGcagATGATTGTGATGGG	14	14	614	72.32
cg0119	NCgl0089	ureD	+	CAGGGcagATGATTGTGATGGGG	15	15	615	72.44
cg0119	NCgl0089	ureD	+	AGGGcagATGATTGTGATGGGGG	16	16	616	72.56
cg0120	NCgl0090	-	-	AGTGccaGGTGTAGTTGCCGAGG	15,16	15,16	134	17.25
cg0120	NCgl0090	-	+	TCGCcaaCCTGCCGCGTGGTTGG	13,16,17	16	481	61.9
cg0120	NCgl0090	-	-	CATCCAAccaCGCGGCAGGTTGG	13,16,17	13	473	60.88
cg0120	NCgl0090	-	+	GGTGcagAATTCCACTCCAGAGG	16	16	523	67.31
cg0121	NCgl0091	-	+	AGGAcgaTTCATCGTTGGTCTGG	16	16	319	27.69
cg0121	NCgl0091	-	+	GGAcgaTTCATCGTTGGTCTGGG	17	17	320	27.78
cg0121	NCgl0091	-	+	ACACGAAcgaAGCATGAAAAAGG	13,17	13	604	52.43
cg0121	NCgl0091	-	-	CACccaAATTGCCATCGGCAAGG	16,17	16,17	628	54.51
cg0121	NCgl0091	-	+	AACcgaCGTGGCACCGGCATCGG	14,17	17	986	85.59
cg0122	NCgl0092	-	+	TTTTcaaCTTGCATTGAGCGTGG	13,16	16	100	3.6
cg0122	NCgl0092	-	-	CAGccaAAAAAGATCCGGGTAGG	16,17	16,17	274	9.87
cg0122	NCgl0092	-	-	TGTACAGccaAAAAAGATCCGGG	13,16	13	278	10.02
cg0122	NCgl0092	-	+	CTGCcaaATTGCAGGAAAAGCGG	16,17	16	541	19.5
cg0122	NCgl0092	-	+	GTCTCCcaaATCATCAGCTACGG	14,15,16	14	608	21.91
cg0122	NCgl0092	-	+	CCTGcaaGATGTCAGTGCGAAGG	16	16	721	25.98
cg0122	NCgl0092	-	+	TTCcagTCCCTTGATTCCGTTGG	13,17	17	755	27.21
cg0122	NCgl0092	-	+	TTACcagCACCGCTTGATCACGG	13,16,17	16	841	30.31
cg0122	NCgl0092	-	+	CTACcagGAGCTTCGTACACAGG	16,17	16	1711	61.66
cg0122	NCgl0092	-	+	TACcagGAGCTTCGTACACAGGG	17	17	1712	61.69
cg0122	NCgl0092	-	+	CTTTGTTcaaGAACTCGCCTTGG	13	13	1738	62.63
cg0122	NCgl0092	-	+	GTTGTTcaaGACACCGGAAACGG	14	14	1784	64.29
cg0122	NCgl0092	-	+	CGCGcagCTTTACTCATTTGTGG	13,16	16	1888	68.04
cg0122	NCgl0092	-	+	GCGcagCTTTACTCATTTGTGGG	14,17	17	1889	68.07
cg0122	NCgl0092	-	+	AATGGCAcgaCTCGCTTTCGAGG	13,15	13	1933	69.66
cg0122	NCgl0092	-	+	AGCTcagAAGCTATACGTGCAGG	16	16	2443	88.04
cg0122	NCgl0092	-	+	TGCAcagTACTTGTTCCAATTGG	16	16	2593	93.44
cg0122	NCgl0092	-	+	GCAcagTACTTGTTCCAATTGGG	17	17	2594	93.48
cg0122	NCgl0092	-	-	CTCccaGTACTGCGACTTCGCGG	16,17	16,17	2725	98.2
cg0122	NCgl0092	-	+	GTCGcagTACTGGGAGCAGCAGG	16	16	2743	98.85
cg0123	NCgl0093	-	+	AATTTCcaaGTTGACCTCGGCGG	14,15	14	38	2.08
cg0123	NCgl0093	-	+	TCTGcagCGGGAAGGTCGCCTGG	13,16	16	319	17.49
cg0123	NCgl0093	-	+	CTGcagCGGGAAGGTCGCCTGGG	14,17	17	320	17.54
cg0123	NCgl0093	-	+	CAGcagCACAGGCTGTATGCCGG	14,17	17	674	36.95
cg0123	NCgl0093	-	-	CGCccaGTTGGGCAGCACCGTGG	16,17	16,17	841	46.11
cg0123	NCgl0093	-	+	GTGCcaaTCGGACGCGGACCTGG	16,17	16	1075	58.94
cg0123	NCgl0093	-	+	GCTGcagCTGGCTACCACGTTGG	13,16	16	1192	65.35
cg0123	NCgl0093	-	+	TCCAcagGATCAGGGACTGTCGG	16	16	1621	88.87
cg0124	NCgl0094	amn	-	TTTccaTTCCAGCACGTCAACGG	16,17	16,17	139	9.88
cg0124	NCgl0094	amn	-	TCATCACccaGGCTTCTGGGCGG	13,14,16	13	851	60.48
cg0124	NCgl0094	amn	-	TTCccaGTTTCGGTCGTCGGTGG	16,17	16,17	1084	77.04
cg0124	NCgl0094	amn	-	GGGTGTGccaTTCCCAGTTTCGG	13	13	1094	77.75
cg0124	NCgl0094	amn	-	GCCAGTTccaGAGGTTTTCTGGG	13	13	1115	79.25
cg0124	NCgl0094	amn	-	AGccaGTTCCAGAGGTTTTCTGG	17	17	1116	79.32
cg0124	NCgl0094	amn	+	TATcgaTACCGCATTCCATACGG	17	17	1208	85.86
cg0126	NCgl0095	-	+	AACcaaTTCACCATGGCATTCGG	17	17	173	29.88
cg0129	NCgl0098	putA	+	GTCTGACcagGCTGTGGACAAGG	13,14	13	55	1.59
cg0129	NCgl0098	putA	+	GTTGcagGATCCTAATGGTTTGG	16	16	148	4.28
cg0129	NCgl0098	putA	+	GGATcgaGTGGTTCGAACTGAGG	16	16	190	5.5
cg0129	NCgl0098	putA	+	GCAGATTcagGCCGGTTCTTTGG	13	13	289	8.36
cg0129	NCgl0098	putA	+	GATTcagGCCGGTTCTTTGGTGG	16	16	292	8.45
cg0129	NCgl0098	putA	+	ATTcagGCCGGTTCTTTGGTGGG	13,17	17	293	8.48
cg0129	NCgl0098	putA	+	GCCGcagGTTGTGGTTCCTGCGG	16	16	325	9.4
cg0129	NCgl0098	putA	+	GCGGGCTcgaATCCGGCAGATGG	13,15	13	349	10.1
cg0129	NCgl0098	putA	+	GCTcgaATCCGGCAGATGGTTGG	17	17	353	10.21
cg0129	NCgl0098	putA	+	GGCATCGcagATTTCGATGTGGG	13,15	13	574	16.61
cg0129	NCgl0098	putA	+	GCATCGcagATTTCGATGTGGGG	14,16	14	575	16.64
cg0129	NCgl0098	putA	+	ATCcagGACTTGGCGCAGTTCGG	17	17	821	23.76
cg0129	NCgl0098	putA	+	GCGCCCAcaaGAATTCGACGTGG	13,15,16,17	13	1210	35.01
cg0129	NCgl0098	putA	+	GCTCATCcaaAACCAACAGTGGG	13,14,17	13	1486	43
cg0129	NCgl0098	putA	-	TTGTGGCccaCTGTTGGTTTTGG	13,14	13	1481	42.85
cg0129	NCgl0098	putA	-	CAAccaACCGGGCTCTGCTGCGG	13,16,17	16,17	1516	43.87
cg0129	NCgl0098	putA	+	GGAAAAAcaaACAAAGCCGGAGG	13	13	1549	44.82
cg0129	NCgl0098	putA	-	TCGccaGGAGGAGAACATCGCGG	16,17	16,17	2113	61.14
cg0129	NCgl0098	putA	-	AGGccaGTCGACGATGAGTGAGG	16,17	16,17	2341	67.74
cg0129	NCgl0098	putA	+	CCCcgaCAACTCGACGACACCGG	14,17	17	2477	71.67
cg0129	NCgl0098	putA	+	ACCGGCcgaCTCTGGTCACCCGG	14,15	14	2495	72.19
cg0129	NCgl0098	putA	+	TTCcaaAACGGCAACGACTTCGG	17	17	2621	75.84
cg0129	NCgl0098	putA	-	AAGccaGGTGCGGACTTCGTCGG	16,17	16,17	2662	77.03
cg0129	NCgl0098	putA	+	ATTGTCcaaCGCCAATCCTTCGG	14,15	14	2747	79.48
cg0129	NCgl0098	putA	+	GTCcaaCGCCAATCCTTCGGAGG	14,17	17	2750	79.57
cg0129	NCgl0098	putA	+	AACGCcaaTCCTTCGGAGGCTGG	15,16	15	2754	79.69
cg0129	NCgl0098	putA	-	TTTTccaGCCTCCGAAGGATTGG	15,16	15,16	2747	79.48
cg0129	NCgl0098	putA	-	AGccaTTCGAGCTCTTCTCCGGG	13,17	17	2898	83.85
cg0129	NCgl0098	putA	-	GAGccaTTCGAGCTCTTCTCCGG	16,17	16,17	2899	83.88
cg0129	NCgl0098	putA	-	GTTccaTGCTGTTTCATCGCTGG	16,17	16,17	2935	84.92
cg0129	NCgl0098	putA	+	CCGcgaGTTCTTCAAACACCAGG	17	17	3125	90.42
cg0129	NCgl0098	putA	+	CAGCGTCcgaGTCCGCTACCTGG	13,14,17	13	3259	94.3
cg0129	NCgl0098	putA	+	AGCGTCcgaGTCCGCTACCTGGG	14,15	14	3260	94.33
cg0131	NCgl0099	-	+	GGAAcagACCTTCGCGGTTTTGG	16	16	109	11.53
cg0131	NCgl0099	-	-	AACccaTGCAGAATAAGAATCGG	16,17	16,17	160	16.93
cg0131	NCgl0099	-	+	TCTGcaaCCGCACTACAACCTGG	13,16	16	550	58.2
cg0131	NCgl0099	-	+	AGAGcagTTGAAGGATTTGATGG	16	16	871	92.17
cg0131	NCgl0099	-	+	CGCTGAGcagCTTGCACGTTTGG	13	13	916	96.93
cg0133	NCgl0100	abgT	-	CAAccaGGTTAGGCCTTCACCGG	16,17	16,17	253	15.68
cg0133	NCgl0100	abgT	+	GTGGCGTcagAAAATCGCTACGG	13,16	13	781	48.39
cg0133	NCgl0100	abgT	+	TGTTcagGGTGCTGCGGGATTGG	16	16	1213	75.15
cg0133	NCgl0100	abgT	-	CAGCGTccaCATCGCAGAGCCGG	13,14,17	13,14	1303	80.73
cg0133	NCgl0100	abgT	+	CATTcagGCAGCATTCCGCGTGG	16	16	1390	86.12
cg0133	NCgl0100	abgT	+	ATTcagGCAGCATTCCGCGTGGG	13,17	17	1391	86.18
cg0133	NCgl0100	abgT	+	CGTcgaTACGAACCGGATGCAGG	17	17	1478	91.57
cg0133	NCgl0100	abgT	-	AGccaGAAAGGGATCACAAATGG	17	17	1518	94.05
cg0133	NCgl0100	abgT	-	TAGCccaGGCTAGCCAGAAAGGG	15,16,17	15,16	1529	94.73
cg0133	NCgl0100	abgT	-	GTAGCccaGGCTAGCCAGAAAGG	14,15,16	14,15	1530	94.8
cg0134	NCgl0101	abgB	-	CGccaAATAACCTGCTGGCCTGG	17	17	135	9.74
cg0134	NCgl0101	abgB	-	TCAGGCGccaAATAACCTGCTGG	13,15	13	140	10.1
cg0134	NCgl0101	abgB	+	TCTGcaaAATCATGGTTTTGAGG	16	16	289	20.85
cg0134	NCgl0101	abgB	+	GAGGTTcagAGTGGAGTTTATGG	14	14	308	22.22
cg0134	NCgl0101	abgB	+	ATCcgaAATGGCGCATTCGATGG	17	17	608	43.87
cg0134	NCgl0101	abgB	+	GCGTGGTcgaACGGCGCTTTCGG	13	13	1090	78.64
cg0134	NCgl0101	abgB	+	TGGTcgaACGGCGCTTTCGGAGG	16	16	1093	78.86
cg0134	NCgl0101	abgB	+	GGTcgaACGGCGCTTTCGGAGGG	13,17	17	1094	78.93
cg0135	NCgl0102	-	+	GTTCcagATCAGTGGACTATCGG	16,17	16	163	44.54
cg0136	NCgl0103	-	+	ACGTcagGCTATCGGGCTTGCGG	16	16	214	67.94
cg0138	NCgl0104	-	+	ACAAGAAcgaCTCGAAGCCACGG	13	13	73	4.73
cg0138	NCgl0104	-	-	TCccaGGCTCCGTCCCAGGAAGG	13,17	17	114	7.39
cg0138	NCgl0104	-	-	TGGTTCccaGGCTCCGTCCCAGG	13,14,15	13,14	118	7.65
cg0138	NCgl0104	-	-	CTCCTGccaCAAACGCTCGTTGG	13,14,17	13,14	601	38.98
cg0138	NCgl0104	-	-	GTCTCccaGCAGCGGGCTACCGG	14,15,16	14,15	792	51.36
cg0138	NCgl0104	-	+	CCAAcaaTTAGGAGCCGTAGCGG	16	16	907	58.82
cg0138	NCgl0104	-	-	AGTccaATCAGGAGCTTTAGTGG	16,17	16,17	964	62.52
cg0138	NCgl0104	-	+	TGCCTcagGTCCCCTCCCCCTGG	15,17	15	1020	66.15
cg0138	NCgl0104	-	+	GCCTcagGTCCCCTCCCCCTGGG	16	16	1021	66.21
cg0138	NCgl0104	-	-	TCccaGGGGGAGGGGACCTGAGG	17	17	1011	65.56
cg0138	NCgl0104	-	+	CTCGGTcgaGTTAATGCGACCGG	14	14	1109	71.92
cg0138	NCgl0104	-	+	GGTcgaGTTAATGCGACCGGTGG	17	17	1112	72.11
cg0138	NCgl0104	-	-	CGTccaGGTGCCATTGTCATAGG	16,17	16,17	1489	96.56
cg0138	NCgl0104	-	+	GCCGCTAcagGAAGCTCCAGCGG	13,16	13	1528	99.09
cg0139	NCgl0105	-	+	ATGcgaACGATCGACCGCCCCGG	13,17	17	47	6.03
cg0139	NCgl0105	-	+	GCGCcagGCTGAGGACCGAGAGG	16,17	16	226	28.97
cg0139	NCgl0105	-	+	TGCCACCcgaCGAATCCTTGTGG	13,14,15,17	13	610	78.21
cg0142	NCgl0107	sixA	+	AATcaaCGTGGGCTTCGCGATGG	14,17	17	101	19.8
cg0142	NCgl0107	sixA	-	TTCccaCGTTAATTGTGTGCGGG	14,16,17	16,17	181	35.49
cg0142	NCgl0107	sixA	-	GTTCccaCGTTAATTGTGTGCGG	13,15,16,17	15,16	182	35.69
cg0142	NCgl0107	sixA	-	TGGccaGTGCCCGATGAGTAGGG	16,17	16,17	322	63.14
cg0142	NCgl0107	sixA	-	CTGGccaGTGCCCGATGAGTAGG	15,16	15,16	323	63.33
cg0143	NCgl0108	mtlD	+	CATCcaaGGCAACGGCGATCTGG	16,17	16	622	41.22
cg0143	NCgl0108	mtlD	+	TTTCACCcaaTGGGTCCTCGAGG	13,14,15,17	13	826	54.74
cg0143	NCgl0108	mtlD	+	CGTGcagGTCGTCTCCGACGTGG	16	16	889	58.91
cg0143	NCgl0108	mtlD	+	CACcagGGACTTTGCTACTTCGG	17	17	953	63.15
cg0143	NCgl0108	mtlD	+	CCGCTTCcagGATTTCCTCCTGG	13,14,17	13	1021	67.66
cg0143	NCgl0108	mtlD	+	CGCcaaCTCATCGCGCGATTCGG	14,17	17	1112	73.69
cg0143	NCgl0108	mtlD	-	CAGccaCTTTGGAATGCGGTCGG	14,16,17	16,17	1171	77.6
cg0143	NCgl0108	mtlD	-	GCAACAGccaCTTTGGAATGCGG	13,16	13	1175	77.87
cg0143	NCgl0108	mtlD	-	GCGCGCccaGGATGCGACGATGG	13,14,15,17	13,14	1249	82.77
cg0143	NCgl0108	mtlD	+	CGCGTCcaaGAAAACGCATCAGG	14,15	14	1343	89
cg0144	NCgl0109	rbtT	+	ATTCCCcgaCCCTTGATTTTCGG	14,15,16,17	14	56	4.19
cg0144	NCgl0109	rbtT	+	CCAcgaAAAGTGATGATCCTCGG	17	17	257	19.25
cg0144	NCgl0109	rbtT	-	CGATccaGATTGAAGCACCGAGG	15,16	15,16	263	19.7
cg0144	NCgl0109	rbtT	-	GATCAAccaAGTATGGTCGGTGG	13,14,17	13,14	319	23.9
cg0144	NCgl0109	rbtT	-	GATccaCACCAAGAATCCGTAGG	14,16,17	16,17	385	28.84
cg0144	NCgl0109	rbtT	+	TAAGcaaTTGGGTACCGGTGTGG	16	16	436	32.66
cg0144	NCgl0109	rbtT	+	AAGcaaTTGGGTACCGGTGTGGG	17	17	437	32.73
cg0144	NCgl0109	rbtT	-	AACccaCAACGTTTCATAGAAGG	14,16,17	16,17	532	39.85
cg0144	NCgl0109	rbtT	+	TGTGAAGcaaACACTTGGCCAGG	13	13	658	49.29
cg0144	NCgl0109	rbtT	+	GTGAAGcaaACACTTGGCCAGGG	14	14	659	49.36
cg0144	NCgl0109	rbtT	+	TTGGGCAcgaACTGTGTTCTGGG	13,15	13	898	67.27
cg0144	NCgl0109	rbtT	+	TGGGCAcgaACTGTGTTCTGGGG	14,16	14	899	67.34
cg0144	NCgl0109	rbtT	+	GCAcgaACTGTGTTCTGGGGCGG	13,17	17	902	67.57
cg0144	NCgl0109	rbtT	+	GTTcagGCTGGCATGTCCAACGG	13,17	17	980	73.41
cg0144	NCgl0109	rbtT	-	GAGTCATccaACCGGAGAGCAGG	13,16	13	1223	91.61
cg0144	NCgl0109	rbtT	+	GGCACCcaaCCAGGATTCGACGG	14,15,16	14	1268	94.98
cg0146	NCgl0110	atlR	+	GTTGCCGcagCGGTCACCATCGG	13,15,16	13	367	43.38
cg0146	NCgl0110	atlR	+	AGCGcagTTGAATGAGCTGTCGG	16	16	520	61.47
cg0147	NCgl0111	xylB	+	ACCGGCcagGTTATCGACGAAGG	14,15	14	83	6.01
cg0147	NCgl0111	xylB	+	TGCAGGCcagCAGCACGGCATGG	13,14	13	211	15.29
cg0147	NCgl0111	xylB	+	AGGCcagCAGCACGGCATGGTGG	13,16,17	16	214	15.51
cg0147	NCgl0111	xylB	-	TGTCATTccaTAACAACGCCGGG	13,17	13	254	18.41
cg0147	NCgl0111	xylB	-	ACGCATccaCCGCATTTTGGTGG	13,14,17	13,14	376	27.25
cg0147	NCgl0111	xylB	-	TGccaGGTGAGGAAATCATGAGG	17	17	444	32.17
cg0147	NCgl0111	xylB	+	GCTGCTcaaCCCGGTTCAGGTGG	14,16	14	926	67.1
cg0147	NCgl0111	xylB	+	GACGCTCcagCCTTATTTGGAGG	13,14,16	13	952	68.99
cg0147	NCgl0111	xylB	+	ACGCTCcagCCTTATTTGGAGGG	14,15,17	14	953	69.06
cg0147	NCgl0111	xylB	+	TTTGCCcgaGCAACTGTTGAAGG	14,15,16	14	1049	76.01
cg0147	NCgl0111	xylB	+	GTTcagCGCATCCAGCTCATCGG	14,17	17	1130	81.88
cg0147	NCgl0111	xylB	+	CGCATCcagCTCATCGGTGGCGG	14,15	14	1136	82.32
cg0147	NCgl0111	xylB	-	AGTTGGccaCTGCGGTGGCGTGG	13,14	13,14	1276	92.46
cg0147	NCgl0111	xylB	+	CCACCGcagTGGCCAACTCCCGG	14,16,17	14	1292	93.62
cg0148	NCgl0112	panC	+	GTCGAGcagATCCGCATGTTCGG	14	14	56	7.02
cg0148	NCgl0112	panC	+	ACGcaaGTGCTCAAAGCCGCAGG	17	17	635	79.57
cg0148	NCgl0112	panC	+	GTCcaaCTCCACGACAACGTCGG	14,17	17	755	94.61
cg0149	NCgl0113	panB	+	ATTcgaCGCATTGTTGATGCTGG	14,17	17	404	50.06
cg0149	NCgl0113	panB	+	CCCGcagTCCGAGCATTCCTTGG	16	16	457	56.63
cg0149	NCgl0113	panB	+	CCGcagTCCGAGCATTCCTTGGG	13,17	17	458	56.75
cg0149	NCgl0113	panB	+	GGAGcagGCGGGTGCGTTTGCGG	16	16	544	67.41
cg0149	NCgl0113	panB	+	TGGGcagGTTTTGGTGTGGCAGG	16	16	661	81.91
cg0150	NCgl0114	-	+	CGGcaaAAAGTGATTCATTCAGG	17	17	95	12.47
cg0150	NCgl0114	-	+	CACcgaTTAAATCGCGGAGACGG	17	17	386	50.66
cg0150	NCgl0114	-	+	AAAAcaaAGAATCGACTTTTTGG	16	16	475	62.34
cg0150	NCgl0114	-	+	CTCGGCcagATTCAGCTTTTCGG	14,15	14	575	75.46
cg0150	NCgl0114	-	+	CCAGATTcagCTTTTCGGTAAGG	13	13	580	76.12
cg0151	NCgl0115	mag	+	AATTGCAcagAGCCGACGAGGGG	13,15	13	382	60.63
cg0151	NCgl0115	mag	+	GCAcagAGCCGACGAGGGGAAGG	17	17	386	61.27
cg0151	NCgl0115	mag	+	GCGcaaGGCCCAGGAAATTTTGG	17	17	428	67.94
cg0151	NCgl0115	mag	+	ATTGTGcgaGGCCCCCGCATTGG	14	14	539	85.56
cg0151	NCgl0115	mag	+	TGGTCGCcgaGGGTATCCGAAGG	13,14,16	13	622	98.73
cg0152	NCgl0116	-	+	GGAGcgaTTGCAAGCAGCGCTGG	16	16	163	24.92
cg0152	NCgl0116	-	+	GCGATTGcaaGCAGCGCTGGTGG	13	13	166	25.38
cg0152	NCgl0116	-	+	CAGAAcagCGCACCGCGACGTGG	15	15	225	34.4
cg0152	NCgl0116	-	+	GGCcagAAACCTTATGTAGCAGG	17	17	380	58.1
cg0153	NCgl0117	hde	+	GACAGATcaaGATATTGCTGGGG	13	13	136	15.16
cg0153	NCgl0117	hde	-	CGCCGGAccaGCCACCGCCGTGG	13,17	13	209	23.3
cg0153	NCgl0117	hde	+	ACTTCCcgaGTGGCAATTGGCGG	14,15,16	14	416	46.38
cg0153	NCgl0117	hde	+	CTGCAcaaCAGCTGCGTGAACGG	15,17	15	471	52.51
cg0153	NCgl0117	hde	+	TGCAcaaCAGCTGCGTGAACGGG	13,16	16	472	52.62
cg0153	NCgl0117	hde	+	TCACcagGTGCTTATTTTTCCGG	16,17	16	520	57.97
cg0153	NCgl0117	hde	+	CCCTcgaCTCTCACCGCTACTGG	13,16	16	664	74.02
cg0153	NCgl0117	hde	+	CTATGGAcaaGCTCTACTAGAGG	13	13	763	85.06
cg0153	NCgl0117	hde	+	GGAcaaGCTCTACTAGAGGCTGG	13,17	17	767	85.51
cg0154	NCgl0118	-	+	TTGGAATcagATCAAACTATTGG	13	13	199	33
cg0154	NCgl0118	-	+	GAATcagATCAAACTATTGGTGG	16	16	202	33.5
cg0154	NCgl0118	-	+	AATcagATCAAACTATTGGTGGG	17	17	203	33.67
cg0154	NCgl0118	-	+	GGATATCcagGAGGTCATCGCGG	13,14	13	238	39.47
cg0155	NCgl0119	-	-	GGGCAATccaTGCGCTTTCATGG	13,17	13	56	10.04
cg0155	NCgl0119	-	+	AAAAGCCcagGCTTCCATCGCGG	13,14,15	13	517	92.65
cg0156	NCgl0120	cysR	-	ATCccaGCCCAAGTTGCTTGCGG	13,16,17	16,17	517	44.42
cg0156	NCgl0120	cysR	+	GCACCcaaGGTTTCTTAAGCAGG	15,16,17	15	819	70.36
cg0156	NCgl0120	cysR	+	CACCcaaGGTTTCTTAAGCAGGG	16,17	16	820	70.45
cg0158	NCgl0121	-	-	AGccaGAGGCGTTTGAAGGCCGG	17	17	51	4.01
cg0158	NCgl0121	-	-	GCCAAGccaGAGGCGTTTGAAGG	13,14	13,14	55	4.32
cg0158	NCgl0121	-	+	GTGcagATTTACCAAATGACTGG	17	17	137	10.77
cg0158	NCgl0121	-	+	TACcaaATGACTGGGTCCTCCGG	17	17	146	11.48
cg0158	NCgl0121	-	-	CAGCACccaAAAACCGGCAGTGG	13,14,15,17	13,14	286	22.48
cg0158	NCgl0121	-	+	TTTAcagCAGGCATTTTTCGCGG	13,16	16	367	28.85
cg0158	NCgl0121	-	+	GGTGAATcaaCCCACCCGAACGG	13	13	388	30.5
cg0158	NCgl0121	-	+	ATGcagACCGGCGCAATCGTTGG	13,17	17	476	37.42
cg0158	NCgl0121	-	-	AGccaCCCGAAACCGATCAGCGG	13,14,15,17	17	513	40.33
cg0158	NCgl0121	-	-	AGCccaCAGTGTGGGGATGATGG	14,16,17	16,17	556	43.71
cg0158	NCgl0121	-	-	GAccaTACAGCCCACAGTGTGGG	13,17	17	564	44.34
cg0158	NCgl0121	-	-	TGAccaTACAGCCCACAGTGTGG	16,17	16,17	565	44.42
cg0158	NCgl0121	-	+	TGGCcaaCCCGTGTTGTTGATGG	13,16,17	16	676	53.14
cg0158	NCgl0121	-	-	GCccaCGCAGTCACCGCGCCGGG	13,15,17	17	951	74.76
cg0158	NCgl0121	-	-	CGCccaCGCAGTCACCGCGCCGG	14,16,17	16,17	952	74.84
cg0158	NCgl0121	-	+	TATTTTGcagCAGTCTGCTGCGG	13	13	1054	82.86
cg0158	NCgl0121	-	+	CATGTGcagGGCCGAATCCAAGG	14	14	1079	84.83
cg0158	NCgl0121	-	+	AGGGCcgaATCCAAGGTGTGTGG	15,16	15	1086	85.38
cg0158	NCgl0121	-	-	TGATccaCACACCTTGGATTCGG	13,15,16	15,16	1079	84.83
cg0158	NCgl0121	-	-	ACCGTccaACCTGCGCCGAGGGG	14,15	14,15	1158	91.04
cg0158	NCgl0121	-	-	TACCGTccaACCTGCGCCGAGGG	13,14,17	13,14	1159	91.12
cg0158	NCgl0121	-	-	ATACCGTccaACCTGCGCCGAGG	13,16,17	13	1160	91.19
cg0159	NCgl0122	-	+	CGTcgaGGTGGTTCCTTCTTCGG	17	17	359	69.57
cg0159	NCgl0122	-	-	AGAccaAGCGCCGCTGACAACGG	16,17	16,17	478	92.64
cg0160	NCgl0123	-	-	GTGGGGccaGGCGCTGGCGGTGG	13,14	13,14	169	38.06
cg0160	NCgl0123	-	-	TGATGTCccaTTCGAGGGCGGGG	13,14	13	305	68.69
cg0161	NCgl0124	-	+	TGATTCCcgaGCACACATTGAGG	13,14,15	13	115	6.61
cg0161	NCgl0124	-	-	CGCGCAAccaAAAGGTGGCGCGG	13,16	13	158	9.08
cg0161	NCgl0124	-	-	TAGCAccaCTGGTTGTTTACAGG	14,15,17	14,15	192	11.03
cg0161	NCgl0124	-	+	AAACAACcagTGGTGCTACGAGG	13,14,17	13	208	11.95
cg0161	NCgl0124	-	+	AGTAcaaGAAGCCACGTTAGAGG	16	16	364	20.92
cg0161	NCgl0124	-	+	GGTGTACcgaAGATCAGGTCTGG	13,14	13	406	23.33
cg0161	NCgl0124	-	+	TAACACGcaaAAAACCGAATTGG	13,15,17	13	529	30.4
cg0161	NCgl0124	-	+	GGAcagATCACGTTCTCCATTGG	17	17	872	50.11
cg0161	NCgl0124	-	+	CTTCcaaCCTCGTGTGGACGTGG	13,16,17	16	1132	65.06
cg0161	NCgl0124	-	-	CATCccaGTTAACCAGGTGTGGG	15,16,17	15,16	1229	70.63
cg0161	NCgl0124	-	-	TCATCccaGTTAACCAGGTGTGG	14,15,16	14,15	1230	70.69
cg0161	NCgl0124	-	-	GGCATCccaCACGGCCTGAATGG	13,14,15	13,14	1435	82.47
cg0161	NCgl0124	-	+	ACCTGTGcaaTTGACCACCGTGG	13	13	1609	92.47
cg0161	NCgl0124	-	+	CCCAGATcagCCTGGTCGATCGG	13	13	1636	94.02
cg0162	NCgl0125	-	+	ATGTGGcaaAACCTCCGAATCGG	14	14	212	13.78
cg0162	NCgl0125	-	-	GTTTCccaGTCCACAAAACGTGG	14,15,16	14,15	387	25.15
cg0162	NCgl0125	-	+	CCTGGTTcagGCCACCTATTTGG	13	13	652	42.37
cg0162	NCgl0125	-	+	CGATGTGcagTATTACAACTGGG	13	13	1006	65.37
cg0162	NCgl0125	-	+	ACTCGACcgaACTGTTGTGGTGG	13,14,17	13	1114	72.38
cg0162	NCgl0125	-	+	CGGTTCcagCAGCGTGCCTTTGG	14,15	14	1157	75.18
cg0162	NCgl0125	-	+	GTCcagGTGGATCTGGGATACGG	17	17	1226	79.66
cg0162	NCgl0125	-	-	CTGccaTTCAAAAACCAGCTTGG	16,17	16,17	1291	83.89
cg0163	NCgl0126	-	+	GCTCGGcaaGCAGCACTTATTGG	14,17	14	212	14.54
cg0163	NCgl0126	-	+	TCTGcagGTATTGCTCATGTTGG	16	16	466	31.96
cg0163	NCgl0126	-	+	TCCCCTCcaaCTGCGTCGCGTGG	13,14,16,17	13	664	45.54
cg0163	NCgl0126	-	+	CCTCcaaCTGCGTCGCGTGGTGG	13,16,17	16	667	45.75
cg0163	NCgl0126	-	-	AAAccaCACGTCATATTCAATGG	14,16,17	16,17	772	52.95
cg0163	NCgl0126	-	-	GCGCAAccaGTTGATGGTGTCGG	13,14,17	13,14	1000	68.59
cg0163	NCgl0126	-	+	TGAGcagATGTTCCCACCTGCGG	16	16	1234	84.64
cg0163	NCgl0126	-	+	GATCACGcgaCCATCCTATTGGG	13,15,17	13	1426	97.81
cg0165	NCgl0127	-	+	GGCGTcgaCAAGCAAATTTCTGG	15	15	90	5.25
cg0165	NCgl0127	-	-	CGGCGCAccaGTACAGGGCAAGG	13,15,17	13	113	6.6
cg0165	NCgl0127	-	+	CGTGTTGcagATTCCATTGGTGG	13	13	280	16.35
cg0165	NCgl0127	-	-	GACAGTccaCATGGCTACGAAGG	13,14	13,14	634	37.01
cg0165	NCgl0127	-	-	GAGccaGCTGGCGCCAGTCCAGG	13,16,17	16,17	766	44.72
cg0165	NCgl0127	-	+	GCCcaaTTCACCTCCACAGACGG	17	17	818	47.75
cg0165	NCgl0127	-	+	AAGGCcaaGGACAACCAAATTGG	15,16	15	1671	97.55
cg0165	NCgl0127	-	-	GGCGccaATTTGGTTGTCCTTGG	15,16	15,16	1664	97.14
cg0166	NCgl0128	-	-	ATccaAATCTTGAATTCTTCAGG	17	17	156	14.65
cg0166	NCgl0128	-	+	GCTTGACcagGGCCTCGATGTGG	13,14	13	190	17.84
cg0166	NCgl0128	-	+	GTCATTcgaAGCGCCGACACCGG	14	14	440	41.31
cg0166	NCgl0128	-	+	TGGcaaGAACAATTCATCGAAGG	17	17	728	68.36
cg0166	NCgl0128	-	+	TTGTGAGcagGGCGTTCCTTTGG	13	13	904	84.88
cg0166	NCgl0128	-	+	TGTGAGcagGGCGTTCCTTTGGG	14	14	905	84.98
cg0166	NCgl0128	-	-	ACccaTTTGGTGGCCAACCGTGG	17	17	999	93.8
cg0166	NCgl0128	-	+	AAACCCAcaaCCGCTGCCACTGG	13,15,16,17	13	1039	97.56
cg0166	NCgl0128	-	+	AACCCAcaaCCGCTGCCACTGGG	14,16,17	14	1040	97.65
cg0167	NCgl0129	-	+	TCTCcaaCGCATGACAGGATTGG	13,16,17	16	73	9.66
cg0167	NCgl0129	-	+	CTCcaaCGCATGACAGGATTGGG	14,17	17	74	9.79
cg0167	NCgl0129	-	-	TCAACAGccaTGGTCCGTTAAGG	13,16	13	284	37.57
cg0167	NCgl0129	-	+	GTTCcgaGGCATCATGGAATTGG	16,17	16	748	98.94
cg0168	NCgl0130	-	+	CAGGCTGcagTGGATTGCGGTGG	13,16	13	403	45.85
cg0168	NCgl0130	-	+	AGGCTGcagTGGATTGCGGTGGG	14,17	14	404	45.96
cg0170	NCgl0131	-	+	CAAcgaGGCTATGACATCATTGG	17	17	125	17.43
cg0170	NCgl0131	-	+	GATTcagCAGGGGACTGTCGCGG	13,16	16	205	28.59
cg0170	NCgl0131	-	-	CGCccaGACGCCCAACACAATGG	16,17	16,17	325	45.33
cg0170	NCgl0131	-	+	GGCcagACGCCGACGATTTTTGG	13,17	17	467	65.13
cg0172	NCgl0133	panD	+	CTACCTTcagGCAACTGATGCGG	13,16,17	13	283	69.36
cg0173	NCgl0134	-	-	ACCccaTGCAGTGGCATCAGTGG	16,17	16,17	94	5.67
cg0173	NCgl0134	-	+	CAGCcaaGGCCATGTTGCAGCGG	16,17	16	508	30.62
cg0173	NCgl0134	-	+	GGTCCGCcagGTGGAAGAAGTGG	13,14,16,17	13	529	31.89
cg0173	NCgl0134	-	+	CGTTTTGcagCACCTTGGCTTGG	13	13	586	35.32
cg0173	NCgl0134	-	+	GCCcagCAGCTGTACGGCCCTGG	14,17	17	833	50.21
cg0173	NCgl0134	-	+	GATGcaaAAGACCGCTGATCAGG	16	16	937	56.48
cg0173	NCgl0134	-	-	ACAGAccaCCACATGCGGCCAGG	14,15	14,15	1074	64.74
cg0173	NCgl0134	-	+	CCTGcagATCTCCCAAACTTTGG	16	16	1183	71.31
cg0173	NCgl0134	-	+	CTCCcaaACTTTGGTGGAAAAGG	16,17	16	1192	71.85
cg0173	NCgl0134	-	-	ACAGCGCccaACCTTCACCGTGG	13,14,16	13	1244	74.98
cg0173	NCgl0134	-	-	TCccaCAGGCCGGTGCACTCTGG	15,17	17	1398	84.27
cg0173	NCgl0134	-	-	GACCTGGccaACCAAGGTAACGG	13,17	13	1493	89.99
cg0173	NCgl0134	-	-	CAAccaGAGTCGCTGACCAATGG	16,17	16,17	1531	92.28
cg0173	NCgl0134	-	+	CATTAGCcagGGGCAAACCTTGG	13,14	13	1582	95.36
cg0173	NCgl0134	-	+	CTTGGCGcaaTTCCACAGCAAGG	13,15	13	1600	96.44
cg0174	NCgl0135	-	+	CACAGGGcaaGATCTTCCGATGG	13	13	202	17.77
cg0174	NCgl0135	-	+	GACGcagTACCTCAGGTTGTTGG	16	16	502	44.15
cg0174	NCgl0135	-	+	GATCcagATCATTCGACTACTGG	16,17	16	1069	94.02
cg0174	NCgl0135	-	+	TACTGcgaCGCATTTTGCGTAGG	15	15	1125	98.94
cg0174	NCgl0135	-	+	ACTGcgaCGCATTTTGCGTAGGG	13,16	16	1126	99.03
cg0175	NCgl0136	-	+	GCGTAATcaaACAATCGCTGCGG	13	13	19	3.89
cg0175	NCgl0136	-	+	GGCTcaaGACGGTGAACTCTCGG	16	16	277	56.65
cg0176	NCgl0137	-	-	GTCGATccaTCCGGCTACGGCGG	13,14	13,14	55	7.05
cg0176	NCgl0137	-	-	GCGTTTccaTCCGGTGGGCAGGG	13,14	13,14	406	52.05
cg0176	NCgl0137	-	-	AGCGTTTccaTCCGGTGGGCAGG	13	13	407	52.18
cg0176	NCgl0137	-	-	GCccaGCGTTTCCATCCGGTGGG	14,17	17	411	52.69
cg0176	NCgl0137	-	-	GGCccaGCGTTTCCATCCGGTGG	13,16,17	16,17	412	52.82
cg0176	NCgl0137	-	-	GGCGGCccaGCGTTTCCATCCGG	13,14,15	13,14	415	53.21
cg0176	NCgl0137	-	+	CGCAcaaCTCGGTGCCCGAACGG	13,16	16	679	87.05
cg0176	NCgl0137	-	+	GGTGCCcgaACGGTGCTTGGTGG	14,15,16	14	689	88.33
cg0176	NCgl0137	-	+	GCCcgaACGGTGCTTGGTGGCGG	13,17	17	692	88.72
cg0178	NCgl0139	hrpB	+	TCACCTGcaaGAAGCTTTTTCGG	13,16,17	13	88	3.69
cg0178	NCgl0139	hrpB	+	CTGcaaGAAGCTTTTTCGGCCGG	17	17	92	3.85
cg0178	NCgl0139	hrpB	+	ATTcagGCCCCTCCCGGCACAGG	13,17	17	131	5.49
cg0178	NCgl0139	hrpB	+	TAGCcagCTCGGAACAAAAGTGG	13,16,17	16	298	12.48
cg0178	NCgl0139	hrpB	+	AGCcagCTCGGAACAAAAGTGGG	14,17	17	299	12.52
cg0178	NCgl0139	hrpB	+	CACGTGcaaTTTATGACCCCCGG	14	14	356	14.91
cg0178	NCgl0139	hrpB	+	GGCGcagAAAACTCACGATGCGG	16	16	691	28.94
cg0178	NCgl0139	hrpB	+	CCCAAAcgaGACTCTGCCCGCGG	14	14	965	40.41
cg0178	NCgl0139	hrpB	+	GGCcaaCGCGCAGGTCGCGCTGG	14,17	17	1031	43.17
cg0178	NCgl0139	hrpB	-	GGCGAGccaGAGGGCTGCTTGGG	13,14	13,14	1141	47.78
cg0178	NCgl0139	hrpB	-	GGGCGAGccaGAGGGCTGCTTGG	13,17	13	1142	47.82
cg0178	NCgl0139	hrpB	-	TCCccaTTGGGCGAGCCAGAGGG	16,17	16,17	1150	48.16
cg0178	NCgl0139	hrpB	-	TTCCccaTTGGGCGAGCCAGAGG	15,16,17	15,16	1151	48.2
cg0178	NCgl0139	hrpB	-	GCCGTccaGGCTGCGTGAGGGGG	14,15	14,15	1206	50.5
cg0178	NCgl0139	hrpB	-	AGCCGTccaGGCTGCGTGAGGGG	13,14,17	13,14	1207	50.54
cg0178	NCgl0139	hrpB	-	CAGCCGTccaGGCTGCGTGAGGG	13,16,17	13	1208	50.59
cg0178	NCgl0139	hrpB	+	CAAcagATCCTGCGCCTCATCGG	17	17	1244	52.09
cg0178	NCgl0139	hrpB	+	TGAAcaaTCCGCAAAAATCTTGG	16	16	1360	56.95
cg0178	NCgl0139	hrpB	+	ATCGGCcgaAAAATAGACAATGG	14,15	14	1526	63.9
cg0178	NCgl0139	hrpB	-	TATCTGGccaGGGTTCGCCACGG	13,17	13	1919	80.36
cg0178	NCgl0139	hrpB	+	CACTCcagCGACTTCTCCCCTGG	15,16	15	2043	85.55
cg0178	NCgl0139	hrpB	-	CAGGccaGGGGAGAAGTCGCTGG	15,16	15,16	2036	85.26
cg0178	NCgl0139	hrpB	+	CACcgaCTAGATTATTCATCAGG	14,17	17	2129	89.15
cg0178	NCgl0139	hrpB	+	CCCGcagCTCTGCGGAATCCCGG	13,16	16	2203	92.25
cg0178	NCgl0139	hrpB	-	GGCCAGAccaGAAACTACGCAGG	13,17	13	2267	94.93
cg0178	NCgl0139	hrpB	-	GTccaTGGATCCTCCGGCCACGG	17	17	2337	97.86
cg0180	NCgl0140	maa	+	AACTGTcagCTCTTCACCGCAGG	14	14	350	51.17
cg0180	NCgl0140	maa	-	GCATTTCccaGTCATCGACCGGG	13,14	13	365	53.36
cg0180	NCgl0140	maa	-	CAGccaCGTATCCTCGCCAATGG	14,16,17	16,17	421	61.55
cg0181	NCgl0141	-	+	GTCcgaCCCAAGCTGAAAAGTGG	13,14,17	17	185	26.81
cg0181	NCgl0141	-	+	CACcgaGCATTGCTGTCTGCAGG	13,17	17	329	47.68
cg0181	NCgl0141	-	+	TTCACTTcagTCTTGGTCGGAGG	13,16	13	364	52.75
cg0181	NCgl0141	-	+	ATATcgaGCAGAAGCGGCATTGG	16	16	388	56.23
cg0181	NCgl0141	-	-	TATCTGTccaCGGTTTATTGCGG	13,17	13	524	75.94
cg0182	NCgl0142	tagA2	+	TTTTCcaaGTGGGTGTCACCTGG	15,16	15	57	14.29
cg0182	NCgl0142	tagA2	-	CATGccaGGTGACACCCACTTGG	15,16	15,16	50	12.53
cg0182	NCgl0142	tagA2	+	CATCCTCcagCAGGCCATTGGGG	13,14,16,17	13	373	93.48
cg0183	NCgl0143	-	+	CTGTTGcagCTCGTCGGTGGCGG	14	14	233	34.37
cg0183	NCgl0143	-	+	CTCCACAcagCAAGCTGCAGCGG	13,15,17	13	307	45.28
cg0183	NCgl0143	-	-	CTccaCCCGATTCCCATGTCAGG	13,14,15,17	17	465	68.58
cg0183	NCgl0143	-	-	AAAccaCAGCAGGCCAGTGAGGG	14,16,17	16,17	511	75.37
cg0183	NCgl0143	-	-	CAAAccaCAGCAGGCCAGTGAGG	13,15,16	15,16	512	75.52
cg0184	NCgl0144	-	+	GTTAGGTcagTTCATCAAATTGG	13	13	58	19.93
cg0185	NCgl0145	-	-	TCGATccaATACGGCATTCCTGG	14,15	14,15	27	3.17
cg0185	NCgl0145	-	+	TCGTCTGcagGGACTACCCGTGG	13,16	13	154	18.08
cg0185	NCgl0145	-	+	CTGcagGGACTACCCGTGGCAGG	17	17	158	18.54
cg0185	NCgl0145	-	-	TCATGccaCACGGATGTGCCTGG	14,15	14,15	399	46.83
cg0185	NCgl0145	-	+	CACCTcagGTTCCAAGCTTCTGG	15,17	15	600	70.42
cg0185	NCgl0145	-	-	TGccaGAAGCTTGGAACCTGAGG	17	17	591	69.37
cg0185	NCgl0145	-	+	GAGcagTTCCGCAAGCAAGAAGG	17	17	842	98.83
cg0186	NCgl0146	-	+	GCGTcagGTCGGCCGGATCATGG	16	16	133	38.89
cg0186	NCgl0146	-	+	CTGGGcaaTTCACATCTTGGTGG	15	15	162	47.37
cg0186	NCgl0146	-	-	CTCTGCccaTTTAGACCGCGCGG	13,14,15	13,14	214	62.57
cg0187	NCgl0147	-	-	GCCccaGAAACCAGCCCATTCGG	16,17	16,17	379	42.54
cg0187	NCgl0147	-	-	AGAccaACCAAATTTAGTACCGG	13,16,17	16,17	559	62.74
cg0188	NCgl0148	-	+	GAAGAAcagCTGGAGCAGCTCGG	14	14	116	12.8
cg0188	NCgl0148	-	-	GCccaAGGGGGCGTGAAATCTGG	17	17	156	17.22
cg0188	NCgl0148	-	-	CGCGCCAccaACCACCGCTGTGG	13,15,16	13	392	43.27
cg0188	NCgl0148	-	+	GGAGTTCcagTGGCGTCCAGAGG	13,14	13	442	48.79
cg0188	NCgl0148	-	-	GTCGGccaCGCAGCCGCCGCGGG	14,15	14,15	729	80.46
cg0188	NCgl0148	-	-	CGTCGGccaCGCAGCCGCCGCGG	13,14,17	13,14	730	80.57
cg0188	NCgl0148	-	+	CTTTGTGcagATCGCGGCGCAGG	13	13	766	84.55
cg0188	NCgl0148	-	+	CGCGGCGcagGATGAGATCGCGG	13,15	13	778	85.87
cg0191	NCgl0149	-	+	GGGGATcagTTGCACATTTCAGG	14	14	80	20.36
cg0191	NCgl0149	-	+	GAACCTGcaaGCAGTAGTCGAGG	13,16,17	13	178	45.29
cg0191	NCgl0149	-	+	CCTGcaaGCAGTAGTCGAGGAGG	16	16	181	46.06
cg0192	NCgl0150	-	+	TCTTcagGGAAGCTACCGCCTGG	16	16	100	16.1
cg0192	NCgl0150	-	+	AGAGcagACACTTTCCACATTGG	16	16	229	36.88
cg0192	NCgl0150	-	+	AAGGcagCGTGCGATTGGTTCGG	13,16	16	448	72.14
cg0193	NCgl0151	pepO	+	TGCCGCAcgaATTGTCGCCCTGG	13,15,17	13	520	27
cg0193	NCgl0151	pepO	-	ATAGCTGccaATCGGGGAGGCGG	13,16	13	725	37.64
cg0193	NCgl0151	pepO	-	TTGCccaTAGCTGCCAATCGGGG	15,16,17	15,16	731	37.95
cg0193	NCgl0151	pepO	-	GTTGCccaTAGCTGCCAATCGGG	14,15,16	14,15	732	38.01
cg0193	NCgl0151	pepO	-	GGTTGCccaTAGCTGCCAATCGG	13,14,15	13,14	733	38.06
cg0193	NCgl0151	pepO	+	ATTGGcagCTATGGGCAACCTGG	15	15	747	38.79
cg0193	NCgl0151	pepO	-	CTTccaTCGATCTTTTTGCTCGG	13,16,17	16,17	847	43.98
cg0193	NCgl0151	pepO	+	GATcgaTGGAAGCGTGCTGTCGG	17	17	869	45.12
cg0193	NCgl0151	pepO	+	TCGGGcaaCGATTCGTCGAAAGG	15	15	921	47.82
cg0193	NCgl0151	pepO	-	ACccaTTCGTCGCGGTCGGCTGG	13,17	17	1200	62.31
cg0193	NCgl0151	pepO	-	GGTGACccaTTCGTCGCGGTCGG	13,14,15	13,14	1204	62.51
cg0193	NCgl0151	pepO	+	GATcaaGGCAGCCAATACGACGG	17	17	1400	72.69
cg0193	NCgl0151	pepO	+	GGCAGCcaaTACGACGGCGACGG	14,15	14	1406	73
cg0193	NCgl0151	pepO	-	CGTCGGTccaCCAGGAGTTGAGG	13,17	13	1421	73.78
cg0193	NCgl0151	pepO	+	CGAGcagCTCACCTCACGTCTGG	13,16	16	1471	76.38
cg0193	NCgl0151	pepO	+	GTCcaaAAATTCGAAGCAGAAGG	17	17	1673	86.86
cg0193	NCgl0151	pepO	-	CGCGAGCccaGGACAGGAAGAGG	13,14	13	1730	89.82
cg0193	NCgl0151	pepO	-	GGTGCGccaCACGCGAGCCCAGG	13,14,16	13,14	1741	90.39
cg0194	NCgl0152	-	+	AAGTACcagCTGAAACCTCAAGG	14,15	14	35	4.72
cg0194	NCgl0152	-	+	AAGGCcgaGGTGGCCTGTGGTGG	15,16	15	54	7.29
cg0194	NCgl0152	-	-	TTGACCAccaCAGGCCACCTCGG	13,15,16	13	47	6.34
cg0194	NCgl0152	-	+	GTCAGcaaGAAGGATCTTTGTGG	15	15	438	59.11
cg0194	NCgl0152	-	+	CCATGGcaaGACACCCCCGGCGG	14	14	638	86.1
cg0194	NCgl0152	-	+	CATGGcaaGACACCCCCGGCGGG	15	15	639	86.23
cg0194	NCgl0152	-	+	ATGGcaaGACACCCCCGGCGGGG	16	16	640	86.37
cg0194	NCgl0152	-	+	GATcagTACCCCGATCTTTTTGG	17	17	695	93.79
cg0195	NCgl0153	-	+	TCCGCcaaCTCAACCGTCCGTGG	15,16	15	420	43.61
cg0195	NCgl0153	-	-	CATGccaCGGACGGTTGAGTTGG	13,15,16	15,16	413	42.89
cg0195	NCgl0153	-	+	GTGGcaaTACCGCACCATGTTGG	16	16	562	58.36
cg0195	NCgl0153	-	+	TGGcaaTACCGCACCATGTTGGG	17	17	563	58.46
cg0195	NCgl0153	-	+	GCGCAcgaAAAACAGTCGCCTGG	15,17	15	648	67.29
cg0195	NCgl0153	-	-	CTTCGGCccaATTACTCCAGAGG	13,14,17	13	800	83.07
cg0195	NCgl0153	-	+	CCAAcagATAGAGGAACCCAAGG	16	16	949	98.55
cg0196	NCgl0154	iolR	-	TGGccaAATGGGAGCTTCGGTGG	16,17	16,17	10	1.32
cg0196	NCgl0154	iolR	-	GGCTGGccaAATGGGAGCTTCGG	13,14	13,14	13	1.71
cg0196	NCgl0154	iolR	+	GTAGCCcaaCGCCTCGAAGACGG	14,15,16	14	98	12.91
cg0196	NCgl0154	iolR	+	ATCcaaGAAGTCGTAGACAAAGG	17	17	218	28.72
cg0196	NCgl0154	iolR	+	TTCCGGCcaaGTAATCGAGTTGG	13,14,17	13	697	91.83
cg0196	NCgl0154	iolR	+	TCCGGCcaaGTAATCGAGTTGGG	14,15	14	698	91.96
cg0197	NCgl0155	iolC	+	ACTTcaaAGTGGAGTAGGACTGG	16	16	82	8.6
cg0197	NCgl0155	iolC	+	GGACTACcgaCCAATGTTCTGGG	13,14,17	13	529	55.45
cg0197	NCgl0155	iolC	-	GGGATTCccaGAACATTGGTCGG	13,14	13	524	54.93
cg0197	NCgl0155	iolC	-	CGCccaTTCCGCCTGCTTGGTGG	16,17	16,17	556	58.28
cg0197	NCgl0155	iolC	-	CAACGCccaTTCCGCCTGCTTGG	13,14,15,17	13,14	559	58.6
cg0197	NCgl0155	iolC	+	GGCGTTGcagCATTCCACGGTGG	13	13	586	61.43
cg0197	NCgl0155	iolC	+	GTTGcagCATTCCACGGTGGCGG	13,16	16	589	61.74
cg0197	NCgl0155	iolC	+	GGCcgaGCACTGTTGGAACGCGG	13,17	17	668	70.02
cg0198	NCgl0156	-	-	TTTACccaGTTACTCATGAACGG	14,15,16	14,15	504	57.73
cg0198	NCgl0156	-	-	ATGCTCccaGGATGCGAAGGTGG	13,14,15,17	13,14	715	81.9
cg0199	NCgl0157	iolA	+	AACCAcaaACCATCTCGCACTGG	15,17	15	24	1.59
cg0199	NCgl0157	iolA	-	ATccaGTGCGAGATGGTTTGTGG	17	17	15	0.99
cg0199	NCgl0157	iolA	-	GCCccaCGTCTTAGCAGCCTTGG	14,16,17	16,17	166	10.98
cg0199	NCgl0157	iolA	+	AAGcagCCACTGGGTGTTGTCGG	13,14,17	17	434	28.7
cg0199	NCgl0157	iolA	-	AAccaCATCGGCACCATCGCAGG	15,17	17	468	30.95
cg0199	NCgl0157	iolA	-	GCCATccaCAGCGCTGCCGAAGG	14,15	14,15	549	36.31
cg0199	NCgl0157	iolA	+	GCTcagATCTGGAAGGAAGCTGG	17	17	581	38.43
cg0199	NCgl0157	iolA	+	CGTGCTCcagGGCGACAAGCTGG	13,14,16	13	625	41.34
cg0199	NCgl0157	iolA	+	GCCGATcagGCAATCAACGCAGG	14	14	821	54.3
cg0199	NCgl0157	iolA	+	CGAGcagGGCGAGCCGCACCTGG	16	16	973	64.35
cg0199	NCgl0157	iolA	+	GAGcagGGCGAGCCGCACCTGGG	17	17	974	64.42
cg0199	NCgl0157	iolA	+	CTTCcagCATGAGATCGAAGTGG	13,16,17	16	1306	86.38
cg0199	NCgl0157	iolA	+	TTCcagCATGAGATCGAAGTGGG	14,17	17	1307	86.44
cg0199	NCgl0157	iolA	-	TCTTccaACCACCGAAGGAGTGG	15,16	15,16	1361	90.01
cg0201	NCgl0158	iolB	-	ATATTCccaACCTGGGGTGGTGG	13,14,15	13,14	67	7.55
cg0201	NCgl0158	iolB	+	GGTcagGTGACCCATCTTCACGG	17	17	212	23.87
cg0201	NCgl0158	iolB	+	GGAcaaACAGCAACGCTCAGTGG	13,17	17	284	31.98
cg0201	NCgl0158	iolB	+	TGGTcagGGACGAGTCGCCGTGG	16	16	304	34.23
cg0201	NCgl0158	iolB	+	TCAGGGAcgaGTCGCCGTGGCGG	13	13	307	34.57
cg0201	NCgl0158	iolB	+	CCACTcagGAACCCAAGGAGTGG	15,17	15	336	37.84
cg0201	NCgl0158	iolB	+	AGCcgaCAAGTCCACAACTTTGG	14,17	17	413	46.51
cg0201	NCgl0158	iolB	-	AGAGCTccaGTTTTCACCTGGGG	13,14,16	13,14	475	53.49
cg0201	NCgl0158	iolB	-	AAGAGCTccaGTTTTCACCTGGG	13,15	13	476	53.6
cg0201	NCgl0158	iolB	+	CCCATCGcgaGTTGGTGGCAGGG	13,15	13	586	65.99
cg0201	NCgl0158	iolB	-	AGccaGATTCTCTCCGGATCAGG	17	17	774	87.16
cg0201	NCgl0158	iolB	-	CTCGAACccaGGCGTGCGCTGGG	13,14	13	809	91.1
cg0201	NCgl0158	iolB	-	GGTccaTGTATCTCGAACCCAGG	16,17	16,17	820	92.34
cg0201	NCgl0158	iolB	+	TGGGTTcgaGATACATGGACCGG	14	14	833	93.81
cg0201	NCgl0158	iolB	+	GGGTTcgaGATACATGGACCGGG	15	15	834	93.92
cg0202	NCgl0159	iolD	-	CGACAGTccaCTGGTGACCAAGG	13,17	13	53	2.77
cg0202	NCgl0159	iolD	+	GGTCACcagTGGACTGTCGACGG	14,15,17	14	68	3.56
cg0202	NCgl0159	iolD	+	CTACcagGCTCGTAATGAGCAGG	16,17	16	208	10.88
cg0202	NCgl0159	iolD	+	TGCAGcagTTGGAGCAGCCATGG	15	15	417	21.82
cg0202	NCgl0159	iolD	+	GCAGcagTTGGAGCAGCCATGGG	16	16	418	21.87
cg0202	NCgl0159	iolD	+	TTGGAGcagCCATGGGATATCGG	14	14	425	22.24
cg0202	NCgl0159	iolD	+	TGGAGcagCCATGGGATATCGGG	15	15	426	22.29
cg0202	NCgl0159	iolD	+	AACGcagCTGCAGGCACTTGTGG	13,16	16	769	40.24
cg0202	NCgl0159	iolD	+	GGAGcagACTGGCATTCCAGTGG	16	16	790	41.34
cg0202	NCgl0159	iolD	+	GAGcagACTGGCATTCCAGTGGG	13,17	17	791	41.39
cg0202	NCgl0159	iolD	+	TGCAcaaAACTTAGGTGGTGTGG	16	16	853	44.64
cg0202	NCgl0159	iolD	+	GCAcaaAACTTAGGTGGTGTGGG	17	17	854	44.69
cg0202	NCgl0159	iolD	+	AGCCCTGcagGGATTCACCGTGG	13,16,17	13	1099	57.51
cg0202	NCgl0159	iolD	+	TTACGCGcagCGCATCGCGAAGG	13,15,17	13	1129	59.08
cg0202	NCgl0159	iolD	+	CCTGGAcagCCGGAGATCATCGG	14	14	1211	63.37
cg0202	NCgl0159	iolD	-	GCACACGccaCAGCTTGTGCAGG	13,15,17	13	1289	67.45
cg0202	NCgl0159	iolD	+	GTTCGcagCGTTTTGGTACTTGG	15,17	15	1575	82.42
cg0202	NCgl0159	iolD	-	TCCCAccaACCAGCACCGTCTGG	14,15,17	14,15	1800	94.19
cg0202	NCgl0159	iolD	+	GCCCTCcagCGTCCGCTGCTCGG	14,15,17	14	1904	99.63
cg0203	NCgl0160	iolE	-	CACGCCccaCGAGTCAGGTGCGG	13,14,15,16	13,14	79	8.28
cg0203	NCgl0160	iolE	-	AAccaCACGCCCCACGAGTCAGG	13,15,17	17	84	8.81
cg0203	NCgl0160	iolE	-	CGCTCccaAGGGATCTGCTTTGG	14,15,16	14,15	117	12.26
cg0203	NCgl0160	iolE	+	CAACcagCTTGAAGATGAACTGG	13,16,17	16	226	23.69
cg0203	NCgl0160	iolE	+	AACcagCTTGAAGATGAACTGGG	14,17	17	227	23.79
cg0203	NCgl0160	iolE	+	AAGAGcagTGGAAGCGCGCCTGG	15	15	306	32.08
cg0203	NCgl0160	iolE	+	AGAGcagTGGAAGCGCGCCTGGG	16	16	307	32.18
cg0203	NCgl0160	iolE	+	GATcagGCTCTCGACGTTGCTGG	13,17	17	329	34.49
cg0203	NCgl0160	iolE	-	TGCccaCTTCTCATCATCAAGGG	14,16,17	16,17	430	45.07
cg0203	NCgl0160	iolE	-	TTGCccaCTTCTCATCATCAAGG	13,15,16,17	15,16	431	45.18
cg0203	NCgl0160	iolE	+	GAGcagCACCCAGAGCGCATCGG	14,17	17	671	70.34
cg0204	NCgl0161	iolG	+	AAACATTcaaTTCGGATACCAGG	13,17	13	706	69.83
cg0204	NCgl0161	iolG	+	ATACcagGTAGCAACCGAAGCGG	16,17	16	721	71.32
cg0204	NCgl0161	iolG	-	CGccaGCGCTGCATTCCGGATGG	14,17	17	765	75.67
cg0204	NCgl0161	iolG	-	GTCGCGccaGCGCTGCATTCCGG	13,14,16	13,14	769	76.06
cg0204	NCgl0161	iolG	+	GGAATGcagCGCTGGCGCGACGG	14	14	782	77.35
cg0204	NCgl0161	iolG	+	CGACCGCcagATCCAGAGCTGGG	13,14,16,17	13	859	84.97
cg0204	NCgl0161	iolG	-	CGACccaGCTCTGGATCTGGCGG	15,16,17	15,16	851	84.17
cg0204	NCgl0161	iolG	-	CGTCGACccaGCTCTGGATCTGG	13,14,17	13	854	84.47
cg0205	NCgl0162	iolH	-	GGccaGGAAATACGCTGCACTGG	17	17	222	25.52
cg0205	NCgl0162	iolH	+	AGTGcagCGTATTTCCTGGCCGG	13,16	16	235	27.01
cg0205	NCgl0162	iolH	+	CATCcagTTGGCCGTTGATCTGG	16,17	16	301	34.6
cg0205	NCgl0162	iolH	+	GTGCACcagCACCTAAAAATCGG	14,15,17	14	698	80.23
cg0206	NCgl0163	iolP	+	TCGGGcgaTTAGCAGTAATCCGG	15	15	384	27.95
cg0206	NCgl0163	iolP	+	CGGGcgaTTAGCAGTAATCCGGG	16	16	385	28.02
cg0206	NCgl0163	iolP	+	GGGcgaTTAGCAGTAATCCGGGG	17	17	386	28.09
cg0206	NCgl0163	iolP	-	TGGccaGGTTAAAAACGCGATGG	16,17	16,17	424	30.86
cg0206	NCgl0163	iolP	-	GAAGATccaTCGCCAACCAATGG	13,14	13,14	499	36.32
cg0206	NCgl0163	iolP	+	GTGAAAcgaTTTGATCTTCCAGG	14	14	608	44.25
cg0206	NCgl0163	iolP	+	TTCcgaGTGGGTAATTCCTCCGG	17	17	821	59.75
cg0206	NCgl0163	iolP	+	TCTTCcaaGTGGCGTTTGGGTGG	15,16	15	894	65.07
cg0206	NCgl0163	iolP	-	CAGAccaCCCAAACGCCACTTGG	13,15,16	15,16	887	64.56
cg0206	NCgl0163	iolP	-	AAATTccaGCGTTTAATGATCGG	14,15	14,15	978	71.18
cg0206	NCgl0163	iolP	+	GCACcaaCTAGGCATGTCTTTGG	13,16,17	16	1225	89.16
cg0206	NCgl0163	iolP	+	CACcaaCTAGGCATGTCTTTGGG	14,17	17	1226	89.23
cg0207	NCgl0164	oxiA	+	ACTATTcgaATCGGACTCGTTGG	14	14	20	1.96
cg0207	NCgl0164	oxiA	+	CGATcagACCCTGGTTCTCATGG	16	16	541	52.88
cg0207	NCgl0164	oxiA	+	GATcagACCCTGGTTCTCATGGG	13,17	17	542	52.98
cg0207	NCgl0164	oxiA	-	GGATTTCccaGGACTCCAAGCGG	13,14	13	683	66.76
cg0207	NCgl0164	oxiA	-	GCCccaGTGTTCGCGGTCATTGG	16,17	16,17	787	76.93
cg0208	NCgl0165	-	+	ATGTCGcagCGCGAAGCTGACGG	14,16	14	152	33.33
cg0208	NCgl0165	-	+	TGTCGcagCGCGAAGCTGACGGG	15,17	15	153	33.55
cg0208	NCgl0165	-	+	TGACGGGcgaGCCCGCCTGCTGG	13,17	13	169	37.06
cg0208	NCgl0165	-	+	GGCTGCAcagTTAATTACTGTGG	13,15	13	196	42.98
cg0209	NCgl0166	-	+	CTACcgaCTTAAAGGTGAATTGG	13,16,17	16	73	32.88
cg0209	NCgl0166	-	+	TACcgaCTTAAAGGTGAATTGGG	14,17	17	74	33.33
cg0211	NCgl0168	-	+	CTCTTGGcagGCGATCGTTGAGG	13	13	211	17.11
cg0211	NCgl0168	-	+	CTCGTGcagTCCGGCGAGCTTGG	14	14	464	37.63
cg0211	NCgl0168	-	+	ATGCAcagGCACCAATCAGCTGG	15,17	15	534	43.31
cg0211	NCgl0168	-	+	GTATCAcagTCAGCTGCAGCAGG	14,16	14	1178	95.54
cg0211	NCgl0168	-	+	TCAcagTCAGCTGCAGCAGGTGG	13,17	17	1181	95.78
cg0212	NCgl0169	-	-	CGATATCccaTTGGTAATCAAGG	13,14	13	422	41.74
cg0212	NCgl0169	-	+	ACGTGcgaGTTAATAAGGAATGG	15	15	696	68.84
cg0212	NCgl0169	-	+	CGTGcgaGTTAATAAGGAATGGG	16	16	697	68.94
cg0212	NCgl0169	-	+	GGCTcagCTCAACGGTGTGCTGG	13,16	16	718	71.02
cg0212	NCgl0169	-	-	AAATCccaAGCAGAGTTCTTTGG	14,15,16	14,15	804	79.53
cg0214	NCgl0170	-	-	GAccaCATTTGAATCAGTTCAGG	15,17	17	348	81.12
cg0215	NCgl0171	cspA	+	TGGCAcagGGTACTGTGAAATGG	15,17	15	18	8.96
cg0215	NCgl0171	cspA	+	AAACcagCCAGTTGAATTTGAGG	13,16,17	16	148	73.63
cg0216	NCgl0172	-	+	TGGCGcagTCTGGAAATCCGAGG	15,17	15	45	10.56
cg0216	NCgl0172	-	+	TAGTTTTcagTCCCATTTGTGGG	13	13	136	31.92
cg0216	NCgl0172	-	-	TCCCACCccaCTCCCACAAATGG	13,14,15,17	13	137	32.16
cg0216	NCgl0172	-	-	AGACGccaTTTAAATCCCCGAGG	14,15,17	14,15	243	57.04
cg0220	NCgl0175	-	+	ATTTCCcagATGACCACCATCGG	14,15,16	14	131	30.75
cg0220	NCgl0175	-	+	TCTCATcaaGGAATGGGCCTAGG	14,17	14	242	56.81
cg0220	NCgl0175	-	+	AAGCcagCTTCTAAACGTTGTGG	13,16,17	16	265	62.21
cg0221	NCgl0176	-	+	TGGGTACcgaACCAACGCCATGG	13,14	13	148	14.95
cg0221	NCgl0176	-	+	CAACCGCcagGTAGATGCAGTGG	13,14,16,17	13	355	35.86
cg0221	NCgl0176	-	+	TCCCcaaGCGAAGTTTCCAAAGG	16,17	16	394	39.8
cg0221	NCgl0176	-	+	CCCcaaGCGAAGTTTCCAAAGGG	13,17	17	395	39.9
cg0221	NCgl0176	-	+	GATcagGGATACCGAGATATAGG	17	17	518	52.32
cg0221	NCgl0176	-	+	ACCGCCcgaGACCGCAAAGCCGG	14,15,16	14	569	57.47
cg0221	NCgl0176	-	-	GCCccaCACTGCGAGCCATTCGG	14,16,17	16,17	823	83.13
cg0221	NCgl0176	-	+	CCGGGGcagCTCATTGTCCGTGG	14	14	968	97.78
cg0221	NCgl0176	-	+	CGGGGcagCTCATTGTCCGTGGG	15	15	969	97.88
cg0222	NCgl0177	-	-	AAGTGGccaCCCGGTAAACAGGG	13,14	13,14	169	42.04
cg0222	NCgl0177	-	-	GAAGTGGccaCCCGGTAAACAGG	13	13	170	42.29
cg0223	NCgl0178	iolT1	-	TGTAGCGccaCACACCATCGTGG	13,15	13	557	37.81
cg0223	NCgl0178	iolT1	-	ACAAGccaGCGTGGGGATTCTGG	14,15	14,15	636	43.18
cg0223	NCgl0178	iolT1	+	TGAGcgaGGACGCATTGATGAGG	16	16	670	45.49
cg0223	NCgl0178	iolT1	+	CGGCcagGTTGTTCTCATTGAGG	16,17	16	907	61.58
cg0223	NCgl0178	iolT1	-	TAACccaGGTAGCTACGTTGAGG	15,16,17	15,16	1172	79.57
cg0223	NCgl0178	iolT1	+	ACCcagGTTCCTGAAACTCGTGG	17	17	1388	94.23
-	NCgl0179	-	+	CACCGGGcgaAAGTGGGCGAAGG	13,17	13	157	9.76
-	NCgl0179	-	-	TTTGCGccaTAGGGATATATTGG	13,14,16	13,14	307	19.09
-	NCgl0179	-	+	ACTCCATcaaGTGTTGCGTGAGG	13,16,17	13	448	27.86
-	NCgl0179	-	+	ATCcaaCGTTTCCATGACACCGG	14,17	17	659	40.98
-	NCgl0179	-	+	GTGTCGGcaaACAATTTCCAGGG	13,16	13	718	44.65
-	NCgl0179	-	+	TACcagGCGTTATATGTTCAAGG	13,17	17	971	60.39
-	NCgl0179	-	-	ACccaCGGCTTACCTCTCGATGG	15,17	17	1065	66.23
-	NCgl0179	-	+	TGAAAACcaaGCGACAGCGTTGG	13,14	13	1186	73.76
-	NCgl0179	-	+	GTGGGATcagGGTGTGGAGATGG	13	13	1342	83.46
cg0228	NCgl0180	hkm	-	ATCCGTCccaGTGGGCCTTGCGG	13,14,17	13	182	41.84
cg0228	NCgl0180	hkm	-	GCGATCccaTCCGTCCCAGTGGG	13,14,15	13,14	190	43.68
cg0228	NCgl0180	hkm	-	CGCGATCccaTCCGTCCCAGTGG	13,14	13	191	43.91
cg0228	NCgl0180	hkm	+	GCGGATCcgaATCAAAGAGTTGG	13,14	13	409	94.02
cg0229	NCgl0181	gltB	-	CATGCGccaACCAAGCACATCGG	13,14,16	13,14	346	7.64
cg0229	NCgl0181	gltB	+	AAGCGcagCCATATGGTGAGTGG	15,17	15	1284	28.34
cg0229	NCgl0181	gltB	+	CGCcagGGTGCTGAGGCGATTGG	17	17	1445	31.9
cg0229	NCgl0181	gltB	+	CTTCGCGcagCGCTTTGCTCAGG	13,15,17	13	1531	33.8
cg0229	NCgl0181	gltB	+	TGCGGCGcgaCGTATCCGTTTGG	13,15	13	1651	36.45
cg0229	NCgl0181	gltB	-	ATCccaCTCACCATGCGCGTTGG	14,16,17	16,17	1708	37.7
cg0229	NCgl0181	gltB	+	CCGTACCcagTGCTCCCTGGTGG	13,14,15	13	1963	43.33
cg0229	NCgl0181	gltB	+	TACCcagTGCTCCCTGGTGGTGG	16,17	16	1966	43.4
cg0229	NCgl0181	gltB	+	GGCATCCcgaAACTACATCAAGG	13,14,15	13	2128	46.98
cg0229	NCgl0181	gltB	+	GCGcagCTTGCCGATGTCACTGG	14,17	17	2219	48.98
cg0229	NCgl0181	gltB	+	CTGcagCATGCAACGCGTTCTGG	14,17	17	2462	54.35
cg0229	NCgl0181	gltB	+	TGATGATcaaTCCACTCGCTTGG	13	13	2521	55.65
cg0229	NCgl0181	gltB	+	GATGATcaaTCCACTCGCTTGGG	14	14	2522	55.67
cg0229	NCgl0181	gltB	+	TATTcagATCAAGATGGCACAGG	16	16	2857	63.07
cg0229	NCgl0181	gltB	+	ATTcagATCAAGATGGCACAGGG	17	17	2858	63.09
cg0229	NCgl0181	gltB	+	ATGGCAcagGGCGCAAAGCCCGG	14,16	14	2870	63.36
cg0229	NCgl0181	gltB	+	TGGCcagCTGCCACCAAACAAGG	13,16,17	16	2899	64
cg0229	NCgl0181	gltB	-	ACccaTGGGTACACCTTGTTTGG	17	17	2901	64.04
cg0229	NCgl0181	gltB	+	CAGcaaACGTTGCTGCTCAACGG	13,17	17	3233	71.37
cg0229	NCgl0181	gltB	+	GGTGCCcaaGGTTTGCCAGACGG	14,15,16	14	3869	85.41
cg0229	NCgl0181	gltB	+	TGGCGGCcgaGTCCTGGTTTTGG	13,14,17	13	4219	93.13
cg0229	NCgl0181	gltB	+	GGCGGCcgaGTCCTGGTTTTGGG	14,15	14	4220	93.16
cg0230	NCgl0182	gltD	+	GGCAGGTcagATCGAGGAACAGG	13	13	121	7.97
cg0230	NCgl0182	gltD	+	GGAAcagGCTGCCCGCTGCATGG	16	16	136	8.96
cg0230	NCgl0182	gltD	+	GGTACGCcaaGGTCGGTGGAAGG	13,14,16	13	226	14.89
cg0230	NCgl0182	gltD	+	GCGcagCAGCTCACCCGCGCAGG	14,17	17	491	32.35
cg0230	NCgl0182	gltD	+	CATCGAGcaaATGGAAGCAGAGG	13,17	13	613	40.38
cg0230	NCgl0182	gltD	+	ATCGAGcaaATGGAAGCAGAGGG	14	14	614	40.45
cg0230	NCgl0182	gltD	+	GCCcaaAACCGCATCAACGAAGG	17	17	788	51.91
cg0230	NCgl0182	gltD	-	CATCGGccaTGGGGTGGAATCGG	13,14,17	13,14	955	62.91
cg0230	NCgl0182	gltD	+	AACcaaATCCGAGTTGTCAACGG	17	17	1184	78
cg0230	NCgl0182	gltD	+	GTGGCcagTCCCTGATCGTGTGG	15,16	15	1407	92.69
cg0230	NCgl0182	gltD	+	TGGCcagTCCCTGATCGTGTGGG	16,17	16	1408	92.75
cg0230	NCgl0182	gltD	-	TTGCccaCACGATCAGGGACTGG	13,15,16,17	15,16	1400	92.23
cg0230	NCgl0182	gltD	+	TGCACCAcagGACGTGCCGCTGG	13,15,16	13	1507	99.28
cg0233	NCgl0183	-	+	TTTGcagCATTCCGATTTTGAGG	13,16	16	46	3.24
cg0233	NCgl0183	-	+	CATATGcaaCCTGCTTTGGCAGG	14	14	116	8.17
cg0233	NCgl0183	-	+	GCTTTAcgaCGCCTCGAGCAAGG	14	14	236	16.63
cg0233	NCgl0183	-	-	TCATccaTGCCGGATCTTCGAGG	15,16	15,16	344	24.24
cg0233	NCgl0183	-	-	CATGccaCACCCGACGGCCTAGG	13,15,16	15,16	611	43.06
cg0233	NCgl0183	-	-	CGCCGAAccaTACTCTGGGGCGG	13,17	13	701	49.4
cg0233	NCgl0183	-	-	AGCGccaCACCGTTCCGTTGTGG	13,15,16	15,16	860	60.61
cg0233	NCgl0183	-	+	GAACcgaCCCATTTACGCACCGG	13,16,17	16	895	63.07
cg0233	NCgl0183	-	+	AACcgaCCCATTTACGCACCGGG	13,14,17	17	896	63.14
cg0233	NCgl0183	-	+	TTCcaaTCCGGTGCACGTTCAGG	13,17	17	1085	76.46
cg0233	NCgl0183	-	+	CCCTcaaGCCAGAATCGGACTGG	16	16	1180	83.16
cg0233	NCgl0183	-	+	CCCGCcaaAACGGTGCCACCTGG	15,16	15	1269	89.43
cg0233	NCgl0183	-	-	ACTGccaGGTGGCACCGTTTTGG	15,16	15,16	1262	88.94
cg0233	NCgl0183	-	+	TATTTAcagAATCAAGAAAGCGG	14	14	1382	97.39
cg0233	NCgl0183	-	+	GCGGCcaaCCTGTCCACACATGG	15,16	15	1401	98.73
cg0233	NCgl0183	-	+	CGGCcaaCCTGTCCACACATGGG	13,16,17	16	1402	98.8
cg0233	NCgl0183	-	-	TAGCccaTGTGTGGACAGGTTGG	15,16,17	15,16	1394	98.24
cg0235	NCgl0184	embC	+	ATGCGCcaaGTCGGTGGTAATGG	14,15,17	14	17	0.49
cg0235	NCgl0184	embC	+	TGCGCcaaGTCGGTGGTAATGGG	15,16	15	18	0.52
cg0235	NCgl0184	embC	+	GCGCcaaGTCGGTGGTAATGGGG	16,17	16	19	0.55
cg0235	NCgl0184	embC	+	CGCcaaGTCGGTGGTAATGGGGG	17	17	20	0.58
cg0235	NCgl0184	embC	+	TTCTGCGcaaGAACCCCCGCAGG	13,15	13	100	2.91
cg0235	NCgl0184	embC	+	CCCCGcagGTTGCCCCGGGCTGG	15,17	15	114	3.32
cg0235	NCgl0184	embC	-	AGccaGCCCGGGGCAACCTGCGG	13,14,17	17	105	3.05
cg0235	NCgl0184	embC	+	AGGTGcagTCTTCGCTGTCATGG	15	15	213	6.2
cg0235	NCgl0184	embC	+	TGACAATcagTCGTTGGTGATGG	13,17	13	337	9.8
cg0235	NCgl0184	embC	+	GACAATcagTCGTTGGTGATGGG	14	14	338	9.83
cg0235	NCgl0184	embC	-	GCTTGTAccaGTTGGCAGGCAGG	13	13	803	23.36
cg0235	NCgl0184	embC	+	GTCCcagAACGCGGATTATATGG	16,17	16	937	27.25
cg0235	NCgl0184	embC	-	ACCGAAccaGCGGTAGTAGTTGG	13,14	13,14	949	27.6
cg0235	NCgl0184	embC	-	CTGCAGAccaGTGCGCAACGCGG	13,17	13	1142	33.22
cg0235	NCgl0184	embC	-	CGTGGTAccaGGTCAGTGCCGGG	13	13	1580	45.96
cg0235	NCgl0184	embC	+	GGAcaaTCCACCGGCAACACCGG	13,17	17	2582	75.1
cg0235	NCgl0184	embC	+	TACACCcaaGTTCCAGTCGTCGG	14,15,16	14	2666	77.55
cg0235	NCgl0184	embC	-	GCGGAccaGGAGCCGACGACTGG	14,15	14,15	2667	77.57
cg0235	NCgl0184	embC	-	GGTTGCGccaGGATGGCTCGGGG	13,15	13	2909	84.61
cg0235	NCgl0184	embC	+	TGACcaaCTCCCAGAAGAAGCGG	13,16,17	16	2956	85.98
cg0235	NCgl0184	embC	-	CTACccaTTGGTCTTCGTCGAGG	15,16,17	15,16	2999	87.23
cg0235	NCgl0184	embC	-	TGCccaGTCGAGGAGTCCTGGGG	16,17	16,17	3082	89.65
cg0235	NCgl0184	embC	-	CTGCccaGTCGAGGAGTCCTGGG	15,16,17	15,16	3083	89.67
cg0235	NCgl0184	embC	-	ACTGCccaGTCGAGGAGTCCTGG	14,15,16	14,15	3084	89.7
cg0235	NCgl0184	embC	+	TACcgaATCTCCCCAGACCACGG	17	17	3182	92.55
cg0235	NCgl0184	embC	-	GCCTGCccaGTCTTGGAATGGGG	13,14,15	13,14	3211	93.4
cg0235	NCgl0184	embC	-	CGCCTGCccaGTCTTGGAATGGG	13,14,17	13	3212	93.43
cg0235	NCgl0184	embC	+	CCATTCcaaGACTGGGCAGGCGG	14,15	14	3224	93.78
cg0235	NCgl0184	embC	+	TTCcaaGACTGGGCAGGCGGCGG	17	17	3227	93.86
cg0235	NCgl0184	embC	-	GCCccaGTCGTTGCGGAGGTAGG	16,17	16,17	3286	95.58
cg0235	NCgl0184	embC	-	CGCGGCCccaGTCGTTGCGGAGG	13,14,15	13	3290	95.7
cg0235	NCgl0184	embC	+	CCATCcaaCGTTCCGGACTCTGG	15,16	15	3405	99.04
cg0235	NCgl0184	embC	-	GATTccaGAGTCCGGAACGTTGG	15,16	15,16	3398	98.84
cg0236	NCgl0185	-	+	AACATcagAGCAATCCGCGGTGG	15	15	324	15.95
cg0236	NCgl0185	-	+	ACATcagAGCAATCCGCGGTGGG	16	16	325	16
cg0236	NCgl0185	-	+	AACTcagTTTTTAACCCGCATGG	16	16	505	24.86
cg0236	NCgl0185	-	-	GAAccaTCCAGCAGGGTAGAAGG	13,16,17	16,17	562	27.67
cg0236	NCgl0185	-	-	CGAGccaGAACCATCCAGCAGGG	15,16	15,16	569	28.02
cg0236	NCgl0185	-	-	AAGccaCAGCAGTGGTTTGATGG	14,16,17	16,17	979	48.2
cg0236	NCgl0185	-	+	CACCcaaATCACAGAGCGCACGG	16,17	16	1417	69.77
cg0236	NCgl0185	-	+	GAACGCAcgaGCTATCGATCTGG	13,15,17	13	1516	74.64
cg0236	NCgl0185	-	+	GATCcgaAGCTGGGATGAGTTGG	16,17	16	1786	87.94
cg0236	NCgl0185	-	-	CGTccaTGGAGAGGTGTTCAAGG	16,17	16,17	1822	89.71
cg0236	NCgl0185	-	+	GATGTGGcagACCAAGCAAGTGG	13	13	1996	98.28
cg0236	NCgl0185	-	+	ATGTGGcagACCAAGCAAGTGGG	14	14	1997	98.33
cg0236	NCgl0185	-	+	CAAGcaaGTGGGACCTTTCGTGG	16	16	2008	98.87
cg0237	NCgl0186	-	+	GCCcaaAACATTCTCCTTCTTGG	17	17	38	5.01
cg0237	NCgl0186	-	+	GCGCGACcaaGCACTAGCAGTGG	13,14,17	13	331	43.61
cg0237	NCgl0186	-	+	GGGCcagAAATTTGAGCAGCAGG	16,17	16	403	53.1
cg0237	NCgl0186	-	+	GGCcagAAATTTGAGCAGCAGGG	17	17	404	53.23
cg0238	NCgl0187	-	+	AAGCTcagAAACTGAACGGTTGG	15,17	15	84	5.74
cg0238	NCgl0187	-	+	AGCTcagAAACTGAACGGTTGGG	16	16	85	5.81
cg0238	NCgl0187	-	+	GCTcagAAACTGAACGGTTGGGG	17	17	86	5.87
cg0238	NCgl0187	-	+	TGAAcaaAACGACTCCAAGCCGG	16	16	187	12.77
cg0238	NCgl0187	-	-	AACccaGAGGCCATATGGCAGGG	16,17	16,17	379	25.89
cg0238	NCgl0187	-	-	GAACccaGAGGCCATATGGCAGG	15,16,17	15,16	380	25.96
cg0238	NCgl0187	-	+	ACCCGCcaaGTCACCATCGGTGG	14,15,17	14	428	29.23
cg0238	NCgl0187	-	+	ACCCAcagGGCGACCTGTTCTGG	15,17	15	582	39.75
cg0238	NCgl0187	-	+	CCCAcagGGCGACCTGTTCTGGG	16	16	583	39.82
cg0238	NCgl0187	-	-	GCccaGAACAGGTCGCCCTGTGG	17	17	573	39.14
cg0238	NCgl0187	-	-	ATCGAAccaCGCAGAAGAATAGG	13,14	13,14	751	51.3
cg0238	NCgl0187	-	+	ACTTGCTcagCTGGAAGAATTGG	13,15	13	844	57.65
cg0238	NCgl0187	-	-	GTccaGGATGGGAAGATATCTGG	17	17	912	62.3
cg0238	NCgl0187	-	+	CACCcagTTCTACCAACCACTGG	16,17	16	1027	70.15
cg0238	NCgl0187	-	+	TACcaaCCACTGGATTTGATCGG	13,14,17	17	1037	70.83
cg0238	NCgl0187	-	+	CTTCCTGcagTACCAGTTCGTGG	13,16,17	13	1090	74.45
cg0238	NCgl0187	-	-	GTTccaGCCTGGCATTGGGTAGG	13,16,17	16,17	1219	83.27
cg0238	NCgl0187	-	-	AGACGTTccaGCCTGGCATTGGG	13,17	13	1223	83.54
cg0238	NCgl0187	-	-	TCAAccaGCCTTCCATACCTGGG	15,16	15,16	1379	94.19
cg0238	NCgl0187	-	-	TTCAAccaGCCTTCCATACCTGG	14,15	14,15	1380	94.26
cg0240	NCgl0189	-	+	ACGTAcaaAGCCCAGTCCGCCGG	15	15	90	18.4
cg0240	NCgl0189	-	+	CGTAcaaAGCCCAGTCCGCCGGG	16	16	91	18.61
cg0240	NCgl0189	-	+	GATGGGTcagGACCCGACTGGGG	13	13	160	32.72
cg0240	NCgl0189	-	+	GATcaaATCCGCCAGGAGATCGG	17	17	221	45.19
cg0240	NCgl0189	-	+	CCGCcagGAGATCGGCGATTTGG	16,17	16	229	46.83
cg0240	NCgl0189	-	+	CGCcagGAGATCGGCGATTTGGG	17	17	230	47.03
cg0241	NCgl0190	-	+	GCATGTGcaaACTTATCCCGCGG	13	13	73	16.11
cg0241	NCgl0190	-	+	GGCGcagTACCGCGGCGAGCCGG	16	16	304	67.11
cg0241	NCgl0190	-	-	CGccaCGCAGCCTCTGCCTCCGG	13,15,17	17	312	68.87
cg0242	NCgl0191	-	+	CAACGTGcaaGCGGACGGCGAGG	13,17	13	127	14.21
cg0242	NCgl0191	-	+	CAGGcaaATTGGGTTGAACTCGG	16	16	154	17.23
cg0242	NCgl0191	-	-	ACAGGCCccaGAAGTAAAACAGG	13,14,15	13	314	35.12
cg0242	NCgl0191	-	-	GCAGGAccaGAATGCGTCGGAGG	13,14	13,14	649	72.6
cg0243	NCgl0192	-	-	GCCccaATTCTCAAACAATGCGG	16,17	16,17	313	72.45
cg0243	NCgl0192	-	+	GATCGCCcaaGGCACCGGAACGG	13,14,15,17	13	382	88.43
cg0244	NCgl0193	-	-	AGTTGTCccaCACCGCGATCAGG	13,14	13	140	34.83
cg0244	NCgl0193	-	-	TTTTccaGGTGGAGTTGTTGCGG	15,16	15,16	170	42.29
cg0244	NCgl0193	-	-	GCCGGTccaGGTTTTCCAGGTGG	13,14	13,14	181	45.02
cg0245	NCgl0194	-	+	CATATCcaaCAAGACCCAGGTGG	14,15	14	50	7.9
cg0245	NCgl0194	-	+	ATCAACcaaCAAGTGCGCATCGG	14,15	14	326	51.5
cg0245	NCgl0194	-	-	CGAGccaGTGGGCGAACGTGCGG	15,16	15,16	377	59.56
cg0245	NCgl0194	-	+	TTCACCcaaCGCGGCCTCCCCGG	14,15,16	14	434	68.56
cg0245	NCgl0194	-	+	TACTTCcgaGTCATCGAAGAAGG	14,15	14	461	72.83
cg0246	NCgl0195	-	+	GACTATcgaCTGTTTATTCGCGG	14	14	590	63.44
cg0246	NCgl0195	-	+	GGTTcagAAACGGGATGTGAAGG	16	16	865	93.01
cg0246	NCgl0195	-	+	GTTcagAAACGGGATGTGAAGGG	17	17	866	93.12
cg0247	NCgl0196	-	+	CGACGcagTCGACGGAGCCGAGG	15,17	15	243	40.7
cg0247	NCgl0196	-	+	GACGcagTCGACGGAGCCGAGGG	16	16	244	40.87
cg0247	NCgl0196	-	-	ACACAccaCGCCGCCACCCTCGG	14,15,17	14,15	249	41.71
cg0248	NCgl0197	-	+	CAAAcagATGAAAGCCAAAATGG	16	16	394	49.94
cg0248	NCgl0197	-	+	CCTCTCcgaACCTACTCCACCGG	14,15,17	14	461	58.43
cg0248	NCgl0197	-	+	CCACGGAcaaATCCGCGAAGCGG	13,17	13	694	87.96
cg0248	NCgl0197	-	+	CACGGAcaaATCCGCGAAGCGGG	14	14	695	88.09
cg0249	NCgl0198	-	+	ATCGAAGcagAAAGACCTCCAGG	13	13	37	4.1
cg0249	NCgl0198	-	+	AATTCCcagTCAATGACCTTTGG	14,15,16	14	104	11.52
cg0249	NCgl0198	-	-	ATCGTTccaGGCAGCGCCAAAGG	13,14	13,14	109	12.07
cg0249	NCgl0198	-	-	GATccaCAGGGGCCCAAGGACGG	14,16,17	16,17	208	23.03
cg0249	NCgl0198	-	-	TGGTGATccaCAGGGGCCCAAGG	13	13	212	23.48
cg0249	NCgl0198	-	-	GTTccaAATGATCAGGCCGACGG	16,17	16,17	322	35.66
cg0249	NCgl0198	-	-	GACccaGATGACCAGGTTGTGGG	16,17	16,17	472	52.27
cg0249	NCgl0198	-	-	TGACccaGATGACCAGGTTGTGG	15,16,17	15,16	473	52.38
cg0249	NCgl0198	-	+	CTTCCCCcgaCCCCTCGGCTGGG	13,14,15,16,17	13	520	57.59
cg0249	NCgl0198	-	-	CGTCccaGCCGAGGGGTCGGGGG	15,16,17	15,16	512	56.7
cg0249	NCgl0198	-	-	ACGTCccaGCCGAGGGGTCGGGG	14,15,16	14,15	513	56.81
cg0249	NCgl0198	-	-	GACGTCccaGCCGAGGGGTCGGG	13,14,15	13,14	514	56.92
cg0249	NCgl0198	-	-	GGACGTCccaGCCGAGGGGTCGG	13,14,17	13	515	57.03
cg0249	NCgl0198	-	+	CAATCCcagAGCGCAGAAATCGG	14,15,16	14	713	78.96
cg0249	NCgl0198	-	-	TCCAccaGTGGTAGGCGGGGAGG	15,16	15,16	803	88.93
cg0249	NCgl0198	-	-	CGATCCAccaGTGGTAGGCGGGG	13,15,16	13	806	89.26
cg0249	NCgl0198	-	-	ACGATccaCCAGTGGTAGGCGGG	14,15	14,15	807	89.37
cg0249	NCgl0198	-	-	GACGATccaCCAGTGGTAGGCGG	13,14	13,14	808	89.48
cg0249	NCgl0198	-	-	ATCGccaTTGCTTCATCGCGAGG	15,16	15,16	866	95.9
cg0250	NCgl0199	-	-	CGTccaGCCATCGCCCAAAGAGG	13,16,17	16,17	73	6.07
cg0250	NCgl0199	-	+	ACATcaaATTCCGCAGGTTCCGG	16	16	118	9.81
cg0250	NCgl0199	-	+	AATTCCGcagGTTCCGGAGCGGG	13,15,16	13	124	10.31
cg0250	NCgl0199	-	+	TCCGcagGTTCCGGAGCGGGTGG	16	16	127	10.56
cg0250	NCgl0199	-	+	GACGTCGcagCCGATTGCGGTGG	13,15	13	199	16.54
cg0250	NCgl0199	-	+	TGTACGTcgaAAAGCGGGCGTGG	13,16	13	343	28.51
cg0250	NCgl0199	-	-	CTGccaATCCGGCAGCATGCCGG	16,17	16,17	442	36.74
cg0250	NCgl0199	-	-	TCccaCTCGTCTAGGCGCAGGGG	13,15,17	17	624	51.87
cg0250	NCgl0199	-	-	TTCccaCTCGTCTAGGCGCAGGG	14,16,17	16,17	625	51.95
cg0250	NCgl0199	-	-	CTTCccaCTCGTCTAGGCGCAGG	13,15,16,17	15,16	626	52.04
cg0250	NCgl0199	-	+	AGGTcaaGACGCCGCGTTCCTGG	16	16	976	81.13
cg0250	NCgl0199	-	+	GGATcagCTGACCAGGGTGCTGG	13,16	16	1186	98.59
cg0251	NCgl0200	-	+	CATCGTCcaaACTGAGGAGAAGG	13,14,17	13	49	5.01
cg0251	NCgl0200	-	+	CACTGGGcaaACAGTGGGTCAGG	13	13	262	26.79
cg0251	NCgl0200	-	+	TGCGcaaTATGTGGCGGTTCCGG	16	16	316	32.31
cg0251	NCgl0200	-	+	CATTcagATGGGCAAGGCTCTGG	16	16	502	51.33
cg0251	NCgl0200	-	+	ATTcagATGGGCAAGGCTCTGGG	17	17	503	51.43
cg0251	NCgl0200	-	+	GTCAcagAATGTGAAGGCGATGG	16	16	682	69.73
cg0251	NCgl0200	-	+	GGGATGcagGGTGGCGTGAAAGG	14	14	731	74.74
cg0251	NCgl0200	-	+	GGATGcagGGTGGCGTGAAAGGG	15	15	732	74.85
cg0251	NCgl0200	-	+	GATGcagGGTGGCGTGAAAGGGG	16	16	733	74.95
cg0251	NCgl0200	-	+	GCCTTGcagAAAATTCAAGACGG	14	14	941	96.22
cg0251	NCgl0200	-	+	ATTcaaGACGGCACCATCACCGG	17	17	953	97.44
cg0252	NCgl0201	-	+	CCGTGGcagGTTGTTGCTTGTGG	14	14	260	49.52
cg0253	NCgl0202	-	-	GGGTGAccaCGAAAAAGCGTAGG	13,14	13,14	40	14.34
cg0253	NCgl0202	-	+	AACTTGCcaaTGTACGCTGACGG	13,14	13	148	53.05
cg0253	NCgl0202	-	+	ACTTGCcaaTGTACGCTGACGGG	14,15	14	149	53.41
cg0253	NCgl0202	-	+	TGCcaaTGTACGCTGACGGGAGG	17	17	152	54.48
cg0254	NCgl0203	-	+	GGTTcagATTCGGATGATTCCGG	16	16	127	8.55
cg0254	NCgl0203	-	-	CACATccaGAACACTGCACCCGG	14,15	14,15	294	19.8
cg0254	NCgl0203	-	+	TGGAcagTTGTGGAAGGTGAAGG	16	16	376	25.32
cg0254	NCgl0203	-	+	CATTcagAAGAAGGCTGGTCTGG	16	16	1366	91.99
cg0256	NCgl0204	-	-	GAccaCACAACCTCCCCCGACGG	13,15,17	17	120	13.47
cg0256	NCgl0204	-	+	GGCGcagCTGCGGGAGTTTTTGG	13,16	16	493	55.33
cg0256	NCgl0204	-	+	GTGcagGAGCTGCGGGATGCTGG	17	17	560	62.85
cg0256	NCgl0204	-	+	GACCAGGcagAATGTGGTGGTGG	13,17	13	589	66.11
cg0256	NCgl0204	-	+	CAGGcagAATGTGGTGGTGGAGG	16	16	592	66.44
cg0256	NCgl0204	-	+	AGGcagAATGTGGTGGTGGAGGG	17	17	593	66.55
cg0256	NCgl0204	-	+	GGATATTcagGTGGTGGGTGTGG	13	13	625	70.15
cg0256	NCgl0204	-	+	GAAAACGcaaGGCGTTGGGCCGG	13,15	13	853	95.74
cg0257	NCgl0205	-	+	ACACCcgaCACCTCGCATCCTGG	15,16,17	15	405	37.82
cg0257	NCgl0205	-	+	CACCcgaCACCTCGCATCCTGGG	13,16,17	16	406	37.91
cg0257	NCgl0205	-	-	GGCccaGGATGCGAGGTGTCGGG	16,17	16,17	397	37.07
cg0257	NCgl0205	-	-	CGGCccaGGATGCGAGGTGTCGG	15,16,17	15,16	398	37.16
cg0257	NCgl0205	-	+	ATGTTCCcaaGCAGGCGTTTTGG	13,14,15	13	568	53.03
cg0257	NCgl0205	-	+	TGTTCCcaaGCAGGCGTTTTGGG	14,15,16	14	569	53.13
cg0257	NCgl0205	-	-	TTCccaGGTGCCGTCGAGGGAGG	16,17	16,17	679	63.4
cg0257	NCgl0205	-	-	GTATTCccaGGTGCCGTCGAGGG	13,14,15	13,14	682	63.68
cg0257	NCgl0205	-	-	TGTATTCccaGGTGCCGTCGAGG	13,14	13	683	63.77
cg0257	NCgl0205	-	+	TGTTCCTcgaGTTTCCGCGCTGG	13,15,16	13	808	75.44
cg0258	NCgl0206	moaE	-	CGGTccaGAGGCGGGTGCGCGGG	15,16	15,16	263	57.68
cg0258	NCgl0206	moaE	-	GCGGTccaGAGGCGGGTGCGCGG	14,15	14,15	264	57.89
cg0258	NCgl0206	moaE	-	CTCTTTccaGATCGGGACCTGGG	13,14	13,14	400	87.72
cg0258	NCgl0206	moaE	-	GCTCTTTccaGATCGGGACCTGG	13,17	13	401	87.94
cg0258	NCgl0206	moaE	+	AAAGAGcaaACGCGCCTCGACGG	14	14	428	93.86
cg0259	NCgl0207	moaB	-	GCAGccaCGACACCAAAATTGGG	13,15,16	15,16	71	15.47
cg0259	NCgl0207	moaB	-	CGCAGccaCGACACCAAAATTGG	14,15	14,15	72	15.69
cg0259	NCgl0207	moaB	+	CCGcagGTAGTACTTATTTCAGG	17	17	185	40.31
cg0260	NCgl0208	moaC	+	GTAAAGcagCTTTTTAGTGCTGG	14	14	137	29.27
cg0261	NCgl0209	moeA1	+	CCTGATcagTGGTACCCACGAGG	14	14	251	21.24
cg0261	NCgl0209	moeA1	+	CCCCGcaaGGTCAGTTCATACGG	15,17	15	399	33.76
cg0261	NCgl0209	moeA1	+	AGGTcagTTCATACGGTTGCAGG	16	16	406	34.35
cg0261	NCgl0209	moeA1	+	GGTcagTTCATACGGTTGCAGGG	17	17	407	34.43
cg0261	NCgl0209	moeA1	+	TGAAcgaCTCCGCTTTGAACTGG	13,16	16	691	58.46
cg0261	NCgl0209	moeA1	+	CAGcagCCTGGCGGTCCTCAAGG	13,14,17	17	839	70.98
cg0262	NCgl0210	modB	+	TGTTGcagATCCCCTGGGATCGG	15	15	135	16.13
cg0262	NCgl0210	modB	-	ACTCccaAGACCGATCCCAGGGG	15,16,17	15,16	134	16.01
cg0262	NCgl0210	modB	-	AACTCccaAGACCGATCCCAGGG	14,15,16	14,15	135	16.13
cg0262	NCgl0210	modB	-	CAACTCccaAGACCGATCCCAGG	13,14,15,17	13,14	136	16.25
cg0262	NCgl0210	modB	+	AGCGTTAcgaTTGTTTTCCAAGG	13	13	820	97.97
cg0265	NCgl0213	-	-	TTTTCccaCACATTAAGGTGCGG	14,15,16	14,15	252	27.63
cg0265	NCgl0213	-	+	GGCGGGcaaAAACAGCGCGTCGG	14	14	413	45.29
cg0265	NCgl0213	-	+	CGCCGACcaaATTGTCGTGCTGG	13,14,17	13	607	66.56
cg0265	NCgl0213	-	+	GATGGCcaaGTCGCGCAGGTTGG	14,15	14	632	69.3
cg0265	NCgl0213	-	+	AGTCGCGcagGTTGGTGAGGCGG	13,15,17	13	640	70.18
cg0265	NCgl0213	-	+	CGCGcagGTTGGTGAGGCGGAGG	16	16	643	70.5
cg0265	NCgl0213	-	+	GACACCcagCTCGCCCGCGGTGG	14,15,16	14	770	84.43
cg0266	NCgl0214	-	-	ACCccaGAAGGCCGCACCGAAGG	16,17	16,17	334	79.52
cg0267	NCgl0215	pat	+	GACcagGTCACGGTAGGTTGCGG	17	17	230	22.48
cg0267	NCgl0215	pat	+	GCTGTGTcaaCAGCTGGTTCAGG	13	13	262	25.61
cg0267	NCgl0215	pat	+	GGTTcagGCAACGTGCGCTCAGG	16	16	277	27.08
cg0267	NCgl0215	pat	+	GTTcagGCAACGTGCGCTCAGGG	13,17	17	278	27.17
cg0267	NCgl0215	pat	+	GGCGcagTTTGATAATTTCATGG	16	16	499	48.78
cg0267	NCgl0215	pat	+	CGACGcagGCCAATTTCGTCTGG	15,17	15	867	84.75
cg0269	NCgl0216	-	+	TCCTcgaTACAAGACATCACCGG	16	16	76	8.39
cg0269	NCgl0216	-	+	AAAGcgaATCCGTTTTTCCACGG	16	16	169	18.65
cg0269	NCgl0216	-	-	ACTTCccaCCTTGCAGGATTAGG	14,15,16	14,15	195	21.52
cg0269	NCgl0216	-	+	TAGATcaaGTAGGACGTGAACGG	15	15	384	42.38
cg0269	NCgl0216	-	+	AGATcaaGTAGGACGTGAACGGG	16	16	385	42.49
cg0270	NCgl0217	-	+	CATCcgaGAAGAAGACGTGCAGG	16,17	16	145	51.42
cg0272	NCgl0218	-	+	ACCcaaCCTGCGCTATCCAACGG	13,14,17	17	110	14.44
cg0272	NCgl0218	-	+	GGTTGCAcgaACATATACCGCGG	13,15	13	343	45.01
cg0272	NCgl0218	-	+	GCTACcaaGTACTCGAACAGTGG	15,16	15	690	90.55
cg0272	NCgl0218	-	+	CTACcaaGTACTCGAACAGTGGG	16,17	16	691	90.68
cg0272	NCgl0218	-	-	TGGCccaCTGTTCGAGTACTTGG	13,15,16,17	15,16	683	89.63
cg0272	NCgl0218	-	+	CTCGAAcagTGGGCCACACTTGG	14	14	701	91.99
cg0273	NCgl0219	-	+	GCCATGcagGTATCCGAATCCGG	14	14	32	3.15
cg0273	NCgl0219	-	+	TGCGTTGcgaAACCTGAAGCTGG	13	13	487	47.89
cg0273	NCgl0219	-	+	TATTcagTTTGCTGCGAAAATGG	16	16	562	55.26
cg0273	NCgl0219	-	+	ATTcagTTTGCTGCGAAAATGGG	17	17	563	55.36
cg0273	NCgl0219	-	+	GGCcagGCGTTATTTGAACTTGG	13,17	17	683	67.16
cg0273	NCgl0219	-	+	GGCGGGcagCTAACCATTATCGG	14	14	779	76.6
cg0274	NCgl0220	-	+	ACGcaaCTGTTGGACCGCGCAGG	14,17	17	83	10.36
cg0274	NCgl0220	-	+	CCAAcagTCCGATTTGTTCCTGG	16	16	163	20.35
cg0274	NCgl0220	-	-	GCCAGAAccaTGTTGCGCCGAGG	13	13	176	21.97
cg0274	NCgl0220	-	+	CAGcaaCTCGTCAATAATCTCGG	14,17	17	227	28.34
cg0274	NCgl0220	-	+	CCCACAcaaGCCGCATCGGCTGG	14,16	14	641	80.02
cg0274	NCgl0220	-	+	CCACAcaaGCCGCATCGGCTGGG	15,17	15	642	80.15
cg0274	NCgl0220	-	+	CACAcaaGCCGCATCGGCTGGGG	16	16	643	80.27
cg0274	NCgl0220	-	+	ACAcaaGCCGCATCGGCTGGGGG	13,17	17	644	80.4
cg0274	NCgl0220	-	+	TTCcaaCAACCACTCGGACATGG	14,17	17	683	85.27
cg0274	NCgl0220	-	+	TCCAAcaaCCACTCGGACATGGG	15	15	684	85.39
cg0274	NCgl0220	-	+	ATTcagGCTGCGCTTCAAACAGG	13,17	17	779	97.25
cg0275	NCgl0221	mgtE2	+	GATCcagGAGGTTATTGATCAGG	16,17	16	76	5.81
cg0275	NCgl0221	mgtE2	+	GAGcgaACTTCTATAACTAAAGG	13,17	17	101	7.72
cg0275	NCgl0221	mgtE2	+	CGACTCcagGCTGATCTCATTGG	14,15,17	14	188	14.37
cg0275	NCgl0221	mgtE2	+	TTTTcagGATGCGGAAGTGCTGG	16	16	214	16.36
cg0275	NCgl0221	mgtE2	+	TCCGcagGAAAAGCAGGTCACGG	16	16	328	25.08
cg0275	NCgl0221	mgtE2	+	GGAAAAGcagGTCACGGAGCTGG	13	13	334	25.54
cg0275	NCgl0221	mgtE2	+	TGCTCGCcaaGTGATGGGCGTGG	13,14,16	13	508	38.84
cg0275	NCgl0221	mgtE2	+	CGTGGAGcaaGCCGACTCTGAGG	13	13	730	55.81
cg0275	NCgl0221	mgtE2	+	ATCcgaGTCGGCCTCATGCTCGG	17	17	1055	80.66
cg0277	NCgl0222	-	+	GCTTTCcagGTTGTGGACTTTGG	14,15	14	332	21
cg0277	NCgl0222	-	+	CTTTCcagGTTGTGGACTTTGGG	15,16	15	333	21.06
cg0277	NCgl0222	-	+	ACACcgaCGTATGGCTCTAGCGG	13,16,17	16	442	27.96
cg0277	NCgl0222	-	+	AACcaaAAGAAATTCGCCACTGG	17	17	629	39.78
cg0277	NCgl0222	-	+	TTTGGTcagTGGATGATTCTTGG	14	14	770	48.7
cg0279	NCgl0223	tyrA	+	CAACATGcaaCACCGTTATGTGG	13,17	13	355	34.8
cg0279	NCgl0223	tyrA	+	AACATGcaaCACCGTTATGTGGG	14	14	356	34.9
cg0279	NCgl0223	tyrA	-	TGCGCTccaGCCGGAGTTGGCGG	13,14,16	13,14	388	38.04
cg0279	NCgl0223	tyrA	+	GTTCAAAcgaGCAGTATGGGTGG	13,17	13	436	42.75
cg0279	NCgl0223	tyrA	-	GATccaGGTGGAGTTGATGTCGG	16,17	16,17	475	46.57
cg0279	NCgl0223	tyrA	-	TTTccaGATGCTGATCCAGGTGG	16,17	16,17	487	47.75
cg0279	NCgl0223	tyrA	-	GTCTTTccaGATGCTGATCCAGG	13,14	13,14	490	48.04
cg0279	NCgl0223	tyrA	+	CGTCcaaATGGCACTCGCCGTGG	16,17	16	526	51.57
cg0279	NCgl0223	tyrA	+	GTCcaaATGGCACTCGCCGTGGG	17	17	527	51.67
cg0279	NCgl0223	tyrA	+	ATCGAGcaaCTTGCCGACAACGG	14	14	842	82.55
cg0279	NCgl0223	tyrA	-	TCTCccaGTTTGGTGTGCCCGGG	15,16,17	15,16	956	93.73
cg0279	NCgl0223	tyrA	-	TTCTCccaGTTTGGTGTGCCCGG	14,15,16	14,15	957	93.82
cg0280	NCgl0224	-	-	CTGccaTTTACCTTCAACTAAGG	16,17	16,17	49	9.96
cg0280	NCgl0224	-	+	ATGGcagGTACGCGAGTTTGAGG	16	16	76	15.45
cg0280	NCgl0224	-	+	CGAAcaaTTGCTGCGCATCGCGG	16	16	439	89.23
cg0281	NCgl0225	-	+	TGCTCGCcaaACCCCTGAGGGGG	13,14,16	13	85	17.82
cg0281	NCgl0225	-	-	GCCGccaGCCGTCGGAAAAACGG	15,16	15,16	224	46.96
cg0281	NCgl0225	-	+	GAGCCCcgaACCGGCGCCTGTGG	14,15,16,17	14	356	74.63
cg0283	NCgl0227	-	+	GGAAGcaaGCCTCAGAGGAGCGG	15	15	96	27.35
cg0283	NCgl0227	-	+	GAAGcaaGCCTCAGAGGAGCGGG	16	16	97	27.64
cg0284	NCgl0228	-	-	CACAATccaCTTGCGATTATAGG	13,14	13,14	40	1.66
cg0284	NCgl0228	-	+	TGATcagACGAACCCGGTGACGG	16	16	208	8.66
cg0284	NCgl0228	-	+	TCCTcagATGATGACTGCGATGG	16	16	283	11.78
cg0284	NCgl0228	-	+	CATCGAGcagATGACCAGCATGG	13,17	13	406	16.9
cg0284	NCgl0228	-	+	ATCGAGcagATGACCAGCATGGG	14	14	407	16.94
cg0284	NCgl0228	-	+	TCGAGcagATGACCAGCATGGGG	15	15	408	16.98
cg0284	NCgl0228	-	+	ATGcaaATCGGTGAAGATTTAGG	17	17	575	23.93
cg0284	NCgl0228	-	-	TCccaCGTCTGCTTTGGCGTTGG	15,17	17	1146	47.69
cg0284	NCgl0228	-	-	CTTGACccaTGAGCGACCCTTGG	13,14,15	13,14	1189	49.48
cg0284	NCgl0228	-	+	GCGTcagTCGGCTGATTTGATGG	16	16	1351	56.22
cg0284	NCgl0228	-	+	CGCATTGcagCCACTGATTGAGG	13	13	1450	60.34
cg0284	NCgl0228	-	+	TGAGGCAcagGAGCCTGAAGAGG	13,15	13	1468	61.09
cg0284	NCgl0228	-	+	GAGGCAcagGAGCCTGAAGAGGG	14,16	14	1469	61.13
cg0284	NCgl0228	-	+	TGCGcagGAAGCTCAGATTGAGG	16	16	1684	70.08
cg0284	NCgl0228	-	+	AGCTcagATTGAGGATGTTACGG	16	16	1693	70.45
cg0284	NCgl0228	-	+	GCTcagATTGAGGATGTTACGGG	17	17	1694	70.5
cg0284	NCgl0228	-	+	GTCTGGcagGAGGGCTTCGGTGG	14	14	1922	79.98
cg0284	NCgl0228	-	+	GTTGAGcagTCAGTGATTGAAGG	14	14	2108	87.72
cg0284	NCgl0228	-	+	CTTCACGcagGGCTCCCGCGTGG	13,15,17	13	2131	88.68
cg0284	NCgl0228	-	+	GGATcgaATTCTGCCAAGTTTGG	16	16	2344	97.54
cg0284	NCgl0228	-	-	CTCccaTTCCTTCTCCAGTGCGG	16,17	16,17	2368	98.54
cg0285	NCgl0229	tgt	+	CCTGAGcagATTCGGGAGACCGG	14	14	170	13.56
cg0285	NCgl0229	tgt	+	CGGATTCcagGTCATGAGCCTGG	13,14	13	316	25.2
cg0285	NCgl0229	tgt	+	GGATTCcagGTCATGAGCCTGGG	14,15	14	317	25.28
cg0285	NCgl0229	tgt	+	CATGcagATTCAGCACCAATTGG	16	16	499	39.79
cg0285	NCgl0229	tgt	+	ATGcagATTCAGCACCAATTGGG	17	17	500	39.87
cg0285	NCgl0229	tgt	+	TGACTACcagGTGGAATCTGTGG	13,14,17	13	574	45.77
cg0285	NCgl0229	tgt	+	GTGGGCAcagCGCTGCCTCCTGG	13,15	13	610	48.64
cg0285	NCgl0229	tgt	-	ACTCCccaTAGGGATTGCAGTGG	14,15,16,17	14,15	657	52.39
cg0285	NCgl0229	tgt	+	ACTGcaaTCCCTATGGGGAGTGG	16	16	670	53.43
cg0285	NCgl0229	tgt	+	GGTGcagGGGGCGCAGTTCGAGG	16	16	691	55.1
cg0285	NCgl0229	tgt	+	TTGCGTcgaCAAGCAGTAAAAGG	14,17	14	716	57.1
cg0285	NCgl0229	tgt	+	GATCGCcagGCCGCCGACGAAGG	14,15,17	14	752	59.97
cg0286	NCgl0230	-	+	AACCcagCCTCAACCTGGGCAGG	13,16,17	16	55	7.33
cg0286	NCgl0230	-	+	ACCcagCCTCAACCTGGGCAGGG	13,14,17	17	56	7.47
cg0286	NCgl0230	-	-	CACccaCCTAATGACTGCGTAGG	13,14,16,17	16,17	700	93.33
cg0287	NCgl0231	-	+	CACGCCGcagGCGGGCGATGTGG	13,15,16	13	157	14.54
cg0287	NCgl0231	-	+	TGCGcagGTGATCGCGGTGCTGG	16	16	514	47.59
cg0287	NCgl0231	-	+	GCGcagGTGATCGCGGTGCTGGG	17	17	515	47.69
cg0287	NCgl0231	-	+	GCGGGGcagAAGGTGGCGGCTGG	14	14	599	55.46
cg0287	NCgl0231	-	+	TTTATcagGGCGAAACCTCGCGG	15	15	825	76.39
cg0287	NCgl0231	-	+	CGGTGTGcagGAACTGCAGGCGG	13	13	925	85.65
cg0287	NCgl0231	-	+	TGTGcagGAACTGCAGGCGGCGG	16	16	928	85.93
cg0287	NCgl0231	-	+	GTGcagGAACTGCAGGCGGCGGG	17	17	929	86.02
cg0288	NCgl0232	-	+	AGGCcagCATTATGTGCATGAGG	13,16,17	16	190	13.53
cg0288	NCgl0232	-	-	AGCCACccaATTGCGCACCGCGG	13,14,15,17	13,14	289	20.58
cg0288	NCgl0232	-	+	TTTATCcaaGATCTCCGCACAGG	14,15	14	383	27.28
cg0288	NCgl0232	-	-	AAAGTccaCCGCGCCACCACCGG	14,15	14,15	438	31.2
cg0288	NCgl0232	-	+	CACCcgaGATTCCGACCGAGTGG	16,17	16	592	42.17
cg0288	NCgl0232	-	+	CACTCCcaaCAAAAACTACCCGG	14,15,16	14	869	61.89
cg0288	NCgl0232	-	+	ACTCCcaaCAAAAACTACCCGGG	15,16,17	15	870	61.97
cg0288	NCgl0232	-	+	AAAcaaCGACGCGCCCTCATCGG	14,17	17	1073	76.42
cg0288	NCgl0232	-	+	GAGcaaGCACTGGAACAAGTTGG	13,17	17	1184	84.33
cg0288	NCgl0232	-	+	GGGAAAcaaCGCTTGAAAAACGG	14	14	1220	86.89
cg0288	NCgl0232	-	+	AAAcaaCGCTTGAAAAACGGCGG	14,17	17	1223	87.11
cg0288	NCgl0232	-	+	CCTTcgaACCCCACCGCTTTTGG	16	16	1297	92.38
cg0288	NCgl0232	-	-	CTTGCCGccaTGTTTCGGATGGG	13,15,16	13	1379	98.22
cg0289	NCgl0233	gltX	+	CGATGAAcaaCGCTCATCCAAGG	13	13	142	16.15
cg0289	NCgl0233	gltX	-	ATCccaATCGAGACCCAGGGCGG	16,17	16,17	184	20.93
cg0289	NCgl0233	gltX	-	GCCATCccaATCGAGACCCAGGG	13,14,15	13,14	187	21.27
cg0289	NCgl0233	gltX	-	CGCCATCccaATCGAGACCCAGG	13,14,17	13	188	21.39
cg0289	NCgl0233	gltX	+	GGACATCcaaGAAGCCTCGCGGG	13,14,17	13	307	34.93
cg0289	NCgl0233	gltX	+	CGGCGGGcagGAACCCGGATGGG	13,17	13	529	60.18
cg0289	NCgl0233	gltX	+	TGCCTACcaaGGCGTTGACCAGG	13,14,17	13	580	65.98
cg0291	NCgl0234	-	+	GAGcagTTGCGTCAATTTGAAGG	17	17	23	2.32
cg0291	NCgl0234	-	+	GTTGCGTcaaTTTGAAGGCAGGG	13,16	13	28	2.83
cg0291	NCgl0234	-	+	CCCTAATcaaTCCGAGGACTTGG	13	13	55	5.56
cg0291	NCgl0234	-	+	GTGcagATTACCGATAAGTATGG	17	17	548	55.35
cg0291	NCgl0234	-	+	CCCGGATcgaGACAGCATCACGG	13	13	643	64.95
cg0291	NCgl0234	-	+	CAGcagATGGCTAACCTGACCGG	17	17	815	82.32
cg0291	NCgl0234	-	+	GGAGGCcagGGAGGCCCCGGTGG	14,15	14	923	93.23
cg0291	NCgl0234	-	+	GGTGGAcaaGGAGGACCAGGCGG	14	14	941	95.05
-	NCgl0235	-	+	TACCCAcaaCTGAGCGTTAGTGG	14,16,17	14	284	25.59
-	NCgl0235	-	+	ACCCAcaaCTGAGCGTTAGTGGG	15,17	15	285	25.68
-	NCgl0235	-	+	CCCAcaaCTGAGCGTTAGTGGGG	13,16	16	286	25.77
-	NCgl0235	-	+	GGAAAcgaTCACCAACGCCACGG	15	15	423	38.11
-	NCgl0235	-	+	GAAAcgaTCACCAACGCCACGGG	16	16	424	38.2
-	NCgl0235	-	+	AGCAACAcagCCTGGTCAGGTGG	13,15	13	463	41.71
-	NCgl0235	-	+	GCCTGGTcagGTGGTGTGTTGGG	13	13	472	42.52
-	NCgl0235	-	-	TCccaACACACCACCTGACCAGG	14,17	17	462	41.62
-	NCgl0235	-	+	GATGGATcagGCCCGGGTGTGGG	13	13	838	75.5
-	NCgl0235	-	+	GGATcagGCCCGGGTGTGGGTGG	16	16	841	75.77
-	NCgl0235	-	+	ACTCCGcagTCGGTGTTTGATGG	14,16,17	14	920	82.88
-	NCgl0235	-	+	TGTGGAGcagCCGGTGGTTCAGG	13	13	1015	91.44
-	NCgl0235	-	+	GGTTcagGAAGTTGCTGGTGTGG	16	16	1030	92.79
-	NCgl0235	-	+	TCTGTAcagGAGAGGGTTGGTGG	14	14	1082	97.48
cg0294	NCgl0237	aspB	+	TGTGGAGcagGTCTTGGCGGGGG	13	13	295	23.08
cg0294	NCgl0237	aspB	+	TTCGGTTcagCCTTGGTCGAAGG	13	13	382	29.89
cg0294	NCgl0237	aspB	+	ATCCGcagGTTAAGGGCATGTGG	15,17	15	546	42.72
cg0294	NCgl0237	aspB	+	TCCGcagGTTAAGGGCATGTGGG	16	16	547	42.8
cg0294	NCgl0237	aspB	-	ACccaCATGCCCTTAACCTGCGG	15,17	17	537	42.02
cg0294	NCgl0237	aspB	-	TCccaCACAACGCGGAAGTCCGG	13,15,17	17	642	50.23
cg0294	NCgl0237	aspB	-	TGAACGCccaGAAACGGTTCGGG	13,14,16	13	746	58.37
cg0294	NCgl0237	aspB	+	CGCGcagTGGACTGTCCCTGCGG	16	16	1036	81.06
cg0294	NCgl0237	aspB	+	GCGcagTGGACTGTCCCTGCGGG	17	17	1037	81.14
cg0295	NCgl0238	-	+	GGAcagATCTTGCCGTGCGTAGG	17	17	266	48.45
cg0295	NCgl0238	-	+	TCCCcaaGAGGGTTTTTCTGTGG	16,17	16	304	55.37
cg0295	NCgl0238	-	+	TCTGcagTTGATCCTGCTCACGG	16	16	451	82.15
cg0295	NCgl0238	-	+	GGAGcaaGAAGTCGATCTTCTGG	16	16	532	96.9
cg0296	NCgl0239	dnaZX	+	AAGTATcgaCCGGCAAGTTTTGG	14	14	32	1.38
cg0296	NCgl0239	dnaZX	+	CGACcagCTCATCGCCGGCTCGG	13,16,17	16	676	29.08
cg0296	NCgl0239	dnaZX	+	GACcagCTCATCGCCGGCTCGGG	14,17	17	677	29.12
cg0296	NCgl0239	dnaZX	+	GAAcaaTCCACCCTGTTCAAAGG	13,17	17	971	41.76
cg0296	NCgl0239	dnaZX	+	ATCTcagCCCGCGCCGGAACCGG	13,16	16	1324	56.95
cg0296	NCgl0239	dnaZX	-	CTCTGAccaGCGGCTTCGAATGG	13,14	13,14	1414	60.82
cg0296	NCgl0239	dnaZX	+	GCGcgaGTTTTGGGACTGCGAGG	17	17	1502	64.6
cg0296	NCgl0239	dnaZX	+	TGGGGGcaaCCGGTAAAAATCGG	14	14	1835	78.92
cg0296	NCgl0239	dnaZX	+	GGGcaaCCGGTAAAAATCGGTGG	13,14,17	17	1838	79.05
cg0296	NCgl0239	dnaZX	+	GCAAcaaCGTCAGCATCGCCAGG	13,16	16	1993	85.72
cg0296	NCgl0239	dnaZX	+	CAAcaaCGTCAGCATCGCCAGGG	14,17	17	1994	85.76
cg0297	NCgl0240	-	+	CGCCcaaGCTCAGCAGATGCAGG	16,17	16	46	14.89
cg0297	NCgl0240	-	+	GCAGATGcagGCTCAACTACAGG	13	13	58	18.77
cg0297	NCgl0240	-	+	TCAACTAcagGCCGCTCAGCAGG	13,16	13	70	22.65
cg0297	NCgl0240	-	+	GGCCGCTcagCAGGAAATCCTGG	13,15,17	13	79	25.57
cg0297	NCgl0240	-	+	ACCCTAcagGACCTTCTGCTCGG	14,17	14	218	70.55
cg0298	NCgl0241	recR	+	CGCCTTcagGAAGCCCTCGGAGG	14,17	14	137	20.95
cg0298	NCgl0241	recR	+	ATCcaaGTTATCGAGCGCACCGG	17	17	284	43.43
cg0299	NCgl0242	cobQ	+	CGCcaaCGCGCACGCATGCGTGG	14,17	17	95	12.67
cg0299	NCgl0242	cobQ	+	CTCcaaACCGCAGCCGCCGCAGG	13,17	17	248	33.07
cg0299	NCgl0242	cobQ	+	TCTTTAcaaAAACGCGCCATCGG	14	14	377	50.27
cg0299	NCgl0242	cobQ	+	GGCcgaGTCGTCCGCGGCGAAGG	17	17	515	68.67
cg0299	NCgl0242	cobQ	+	CAACGCcaaCAATTCGCCGAAGG	14,15,17	14	578	77.07
cg0300	NCgl0243	-	+	TGGCcgaAACGCCTCACACGTGG	16,17	16	334	26.32
cg0300	NCgl0243	-	+	CGCGACcagCTCGACCGCGTTGG	14,15	14	437	34.44
cg0300	NCgl0243	-	-	GCCGACccaGATGACGTTTTCGG	13,14,15	13,14	559	44.05
cg0300	NCgl0243	-	-	CGCTccaGTGGCGTCCGTCGTGG	15,16	15,16	641	50.51
cg0300	NCgl0243	-	-	CAACCTCccaTGAGGGGGTGGGG	13,14,16,17	13	701	55.24
cg0300	NCgl0243	-	-	TTGccaGCCTGCTGGGTTTTTGG	13,16,17	16,17	940	74.07
cg0300	NCgl0243	-	+	CTGGcaaGAAGCCCTCTCCATGG	16	16	967	76.2
cg0300	NCgl0243	-	-	GGACGTCccaAAGCCAGGAGAGG	13,14,17	13	1040	81.95
cg0300	NCgl0243	-	+	CGCATTCcgaGACCTCAAAAAGG	13,14	13	1240	97.71
cg0302	NCgl0244	-	+	TGAGCGCcaaGAAGCTATTGAGG	13,14,16	13	64	5.93
cg0302	NCgl0244	-	+	GCGCcaaGAAGCTATTGAGGCGG	16,17	16	67	6.2
cg0302	NCgl0244	-	+	CGGCcagATTTTGAAAAGCTTGG	16,17	16	289	26.76
cg0302	NCgl0244	-	+	GTTGAAGcagTCAGGACCGCTGG	13	13	685	63.43
cg0302	NCgl0244	-	+	GAAGcagTCAGGACCGCTGGCGG	16	16	688	63.7
cg0302	NCgl0244	-	+	GTTTGcaaCGCTCGATCATCCGG	15	15	747	69.17
cg0302	NCgl0244	-	+	TTTGcaaCGCTCGATCATCCGGG	13,16	16	748	69.26
cg0302	NCgl0244	-	+	CACCCGGcaaACCTCAGTGGTGG	13,16,17	13	937	86.76
cg0302	NCgl0244	-	+	AATcaaACCCGCGACATTGACGG	13,17	17	965	89.35
cg0303	NCgl0245	leuA	-	AGCACAccaCTGAGGTGCAACGG	13,14,16	13,14	91	5.22
cg0303	NCgl0245	leuA	+	CACCATTcagGTTCTGGTTCAGG	13,17	13	310	17.79
cg0303	NCgl0245	leuA	+	CAAGGTGcagGTGAAGAAGCTGG	13	13	448	25.7
cg0303	NCgl0245	leuA	-	GCCAGCGccaGTTGGTGTCTGGG	13,15	13	503	28.86
cg0303	NCgl0245	leuA	-	TGccaGCGCCAGTTGGTGTCTGG	14,17	17	504	28.92
cg0303	NCgl0245	leuA	+	CCACcagGACGCTGTGAACAAGG	16,17	16	1030	59.09
cg0303	NCgl0245	leuA	+	CACcagGACGCTGTGAACAAGGG	17	17	1031	59.15
cg0303	NCgl0245	leuA	-	CTGCTCccaAGAAACTTCAGTGG	13,14,15,17	13,14	1084	62.19
cg0303	NCgl0245	leuA	+	AACTCCcagTCCGGCAAGGGCGG	14,15,16	14	1202	68.96
cg0303	NCgl0245	leuA	+	GAACGCTcagACCGAAAACGAGG	13,15,17	13	1417	81.3
cg0303	NCgl0245	leuA	+	CAACcagCACGCCCGCACCTCGG	13,16,17	16	1570	90.07
cg0303	NCgl0245	leuA	+	AACcagCACGCCCGCACCTCGGG	14,17	17	1571	90.13
cg0304	NCgl0246	-	+	TTCTTAcaaACAGTAGCACTTGG	14	14	206	23.76
cg0304	NCgl0246	-	+	TACGCcgaACTGAAATCTTCTGG	15,16	15	318	36.68
cg0304	NCgl0246	-	+	ACGCcgaACTGAAATCTTCTGGG	16,17	16	319	36.79
cg0304	NCgl0246	-	-	TAGCccaGAAGATTTCAGTTCGG	15,16,17	15,16	311	35.87
cg0304	NCgl0246	-	-	GAATccaTCGATCGAGTGGGGGG	15,16	15,16	398	45.91
cg0304	NCgl0246	-	-	GGAATccaTCGATCGAGTGGGGG	14,15	14,15	399	46.02
cg0304	NCgl0246	-	-	TGGAATccaTCGATCGAGTGGGG	13,14	13,14	400	46.14
cg0304	NCgl0246	-	-	CTGGAATccaTCGATCGAGTGGG	13	13	401	46.25
cg0304	NCgl0246	-	+	CAGcagTATTCCTTTAACGCTGG	17	17	665	76.7
cg0304	NCgl0246	-	+	AAAATTCcaaGTCGTGGACTGGG	13,14	13	769	88.7
cg0304	NCgl0246	-	-	TCCATTCccaGTCCACGACTTGG	13,14	13	764	88.12
cg0306	NCgl0247	lysC	+	AGCTTcagGTTCAGGGCAACTGG	15	15	999	79.1
cg0306	NCgl0247	lysC	+	CATGAGcagTTCCAGCTGGGCGG	14	14	1220	96.6
cg0307	NCgl0248	asd	+	TACcagGCTGTTTCCGGTTCTGG	13,17	17	485	47
cg0307	NCgl0248	asd	+	GCAAAGcagGTTGCTGCAGTTGG	14	14	530	51.36
cg0307	NCgl0248	asd	+	GATGGAcagGCTGCTGACGCAGG	14	14	578	56.01
cg0307	NCgl0248	asd	+	GGACcagGCGCAGGAGATCTTGG	16,17	16	829	80.33
cg0307	NCgl0248	asd	+	GACcagGCGCAGGAGATCTTGGG	13,17	17	830	80.43
cg0307	NCgl0248	asd	+	CATCcagATCGCTGAGCTGCTGG	16,17	16	1021	98.93
cg0308	NCgl0249	-	+	CATTTTTcagTGGAAAAACTGGG	13	13	151	10.53
cg0308	NCgl0249	-	+	CGCATTTcgaGCAGCTCCAATGG	13	13	793	55.3
cg0308	NCgl0249	-	-	GTAACccaAATTCCCCTTTTGGG	14,15,16	14,15	1029	71.76
cg0308	NCgl0249	-	-	AGTAACccaAATTCCCCTTTTGG	13,14,15	13,14	1030	71.83
cg0308	NCgl0249	-	-	GAccaCAGAAGAATAAGAAATGG	15,17	17	1314	91.63
cg0309	NCgl0250	sigC	-	GAGACGccaGACATCGTCTTGGG	13,14,16	13,14	103	17.79
cg0309	NCgl0250	sigC	-	GGAGACGccaGACATCGTCTTGG	13,15	13	104	17.96
cg0309	NCgl0250	sigC	+	TAACCcaaGAAACTTATCTGCGG	15,16,17	15	174	30.05
cg0309	NCgl0250	sigC	+	AACCcaaGAAACTTATCTGCGGG	16,17	16	175	30.22
cg0309	NCgl0250	sigC	-	TAGTAGccaGGTGCGCGCCGAGG	13,14	13,14	220	38
cg0310	NCgl0251	katA	+	GCAGACcagATCGTAGATCGCGG	14,15	14	35	2.26
cg0310	NCgl0251	katA	+	ACACcagGTGACCTACCTGATGG	16,17	16	580	37.47
cg0310	NCgl0251	katA	+	CACcagGTGACCTACCTGATGGG	17	17	581	37.53
cg0310	NCgl0251	katA	-	GTTAATccaCTGGAAGGTGTGGG	13,14	13,14	640	41.34
cg0310	NCgl0251	katA	-	CGTTAATccaCTGGAAGGTGTGG	13	13	641	41.41
cg0310	NCgl0251	katA	+	TTCcagTGGATTAACGCTGAAGG	17	17	659	42.57
cg0310	NCgl0251	katA	+	GGTTcagATCATGCCTTTCGAGG	16	16	841	54.33
cg0310	NCgl0251	katA	-	TCTGGGAccaGGTCTTGGTCAGG	13	13	884	57.11
cg0310	NCgl0251	katA	+	GAGcagCTTGCACTGGATCCAGG	14,17	17	989	63.89
cg0310	NCgl0251	katA	+	GACcagCAGCGTTACCGCATCGG	14,17	17	1079	69.7
cg0310	NCgl0251	katA	+	CGCAATGcagGGCATCTCTGAGG	13	13	1453	93.86
cg0310	NCgl0251	katA	-	TTccaGTAGTCGTAGACGCGTGG	17	17	1473	95.16
cg0311	NCgl0252	-	+	GCTcagGCTGCGCAGGTTGAAGG	13,17	17	185	63.57
cg0313	NCgl0253	lrp	+	GTGcagCGTTTGGAAGCCGAAGG	14,17	17	143	30.95
cg0313	NCgl0253	lrp	+	TGCGcagCATGATGAAGTACTGG	13,16	16	289	62.55
cg0314	NCgl0254	brnF	+	TTATTcaaTACGGCTACGAATGG	15	15	150	20.92
cg0314	NCgl0254	brnF	-	CGCCGAccaGCCTGCGGGCCTGG	13,14,17	13,14	394	54.95
cg0314	NCgl0254	brnF	-	CGccaCGCCGACCAGCCTGCGGG	13,15,17	17	399	55.65
cg0314	NCgl0254	brnF	-	TCGccaCGCCGACCAGCCTGCGG	14,16,17	16,17	400	55.79
cg0314	NCgl0254	brnF	+	TCCAGGTcagGCCCTATTTGCGG	13	13	649	90.52
cg0315	NCgl0255	brnE	+	ATCAcaaTTTGTGGGCAAAATGG	16	16	121	37.35
cg0316	NCgl0256	-	+	ACCGTGcagAACTTCGTGCCAGG	14	14	146	50.17
cg0317	NCgl0257	arsR2	+	AGGAcgaACCGTCTTTCATCAGG	16	16	292	84.64
cg0318	NCgl0258	arsB2	-	AAATccaGGCAGCTAACCAGCGG	15,16	15,16	20	1.93
cg0318	NCgl0258	arsB2	+	GATcaaCCAGAGCTTCGCACTGG	13,14,17	17	314	30.34
cg0318	NCgl0258	arsB2	+	GTGTTCcagATCCTTATGTTCGG	14,15	14	443	42.8
cg0318	NCgl0258	arsB2	+	ACCTGcagATTCTTCCCTCGTGG	15	15	483	46.67
cg0319	NCgl0259	arsC2	+	ATCAcagATGGCGGCGGCGCTGG	16	16	58	14.99
cg0319	NCgl0259	arsC2	+	CCGAGTCcaaGCTTTGCTAGCGG	13,14	13	379	97.93
cg0319	NCgl0259	arsC2	+	CGAGTCcaaGCTTTGCTAGCGGG	14,15	14	380	98.19
cg0321	NCgl0260	-	+	CTCACCcgaGCCAACCTGCTTGG	14,15,16	14	113	35.53
cg0321	NCgl0260	-	-	GATGACccaGACGCCGATGATGG	13,14,15	13,14	229	72.01
cg0323	NCgl0262	-	-	CAGccaTGGGATGAATTTCAGGG	16,17	16,17	16	3.53
cg0323	NCgl0262	-	-	TCAGccaTGGGATGAATTTCAGG	15,16	15,16	17	3.75
cg0323	NCgl0262	-	+	ATCGGCcagATTTTCCTCTCTGG	14,15	14	50	11.04
cg0323	NCgl0262	-	+	GGAAcaaCGCCTCGTCCCTTCGG	13,16	16	316	69.76
cg0323	NCgl0262	-	+	CCCAGGCcaaGGCCCTTACAAGG	13,14	13	361	79.69
cg0323	NCgl0262	-	-	TTGGccaCTCAGCATCGCTGGGG	13,15,16	15,16	380	83.89
cg0323	NCgl0262	-	-	CTTGGccaCTCAGCATCGCTGGG	14,15	14,15	381	84.11
cg0323	NCgl0262	-	-	ACTTGGccaCTCAGCATCGCTGG	13,14	13,14	382	84.33
cg0324	NCgl0263	mnhD	-	GCGCGCccaCGTTCCGGTCATGG	13,14,15,17	13,14	445	29.08
cg0324	NCgl0263	mnhD	+	AGCTCTGcaaGATGTCGTAGAGG	13,16	13	583	38.1
cg0324	NCgl0263	mnhD	+	GCTCTGcaaGATGTCGTAGAGGG	14,17	14	584	38.17
cg0324	NCgl0263	mnhD	-	GTGGCAGccaTGTGTGCACTGGG	13,16	13	662	43.27
cg0324	NCgl0263	mnhD	+	CCAcagCGCGCACTTGCCGCTGG	14,17	17	965	63.07
cg0324	NCgl0263	mnhD	-	TTGCCccaCATACCGGAAAACGG	14,15,16,17	14,15	1152	75.29
cg0324	NCgl0263	mnhD	+	GCATACcaaCAGGCTGTGCTCGG	14,15	14	1478	96.6
cg0325	NCgl0264	-	+	CCTCATTcagCAACGCGGAATGG	13,17	13	64	16.8
cg0325	NCgl0264	-	-	GCCGCGccaCGTGGGCACACCGG	13,14,16	13,14	136	35.7
cg0326	NCgl0265	nuoL	+	GGATGGTcagGCGCTGACCTGGG	13	13	169	5.84
cg0326	NCgl0265	nuoL	-	CAGGCAGccaGAAGTGGAACGGG	13,16	13	686	23.72
cg0326	NCgl0265	nuoL	-	AATTccaGACCGCAACATCATGG	15,16	15,16	806	27.87
cg0326	NCgl0265	nuoL	-	CGGAAGccaGAGGGAGACGGGGG	13,14	13,14	1354	46.82
cg0326	NCgl0265	nuoL	-	CGATTTTccaCAGCTCTTTGCGG	13	13	1568	54.22
cg0326	NCgl0265	nuoL	+	GGTTTACcgaGCCAACTTGCTGG	13,14	13	1654	57.19
cg0326	NCgl0265	nuoL	+	GTTTACcgaGCCAACTTGCTGGG	14,15	14	1655	57.23
cg0326	NCgl0265	nuoL	-	GCGCccaGAGCAGCACGATGAGG	15,16,17	15,16	1721	59.51
cg0326	NCgl0265	nuoL	-	TCGATccaACGATCAATTCCCGG	14,15	14,15	1794	62.03
cg0326	NCgl0265	nuoL	+	TTCCTTCcagATGCTACTTCTGG	13,14,17	13	1930	66.74
cg0326	NCgl0265	nuoL	+	TCCTTCcagATGCTACTTCTGGG	14,15	14	1931	66.77
cg0326	NCgl0265	nuoL	+	CTTACCcagTTCCTGGTAGAAGG	14,15,16	14	1970	68.12
cg0326	NCgl0265	nuoL	-	TCCccaCACCGCCATGAATGCGG	14,16,17	16,17	2095	72.44
cg0326	NCgl0265	nuoL	-	GGccaGTCTTCATCGCCTTCTGG	13,17	17	2829	97.82
cg0327	NCgl0266	-	+	GGAACAcaaGAGCTTATCGACGG	14,16	14	275	18.63
cg0327	NCgl0266	-	+	ATCcaaCTCCAGGCCGGCACTGG	14,17	17	365	24.73
cg0327	NCgl0266	-	+	GTTGTAcagCAGCAACTCTTAGG	14	14	461	31.23
cg0327	NCgl0266	-	+	AAAcaaATCACCGAAGTCCGAGG	17	17	548	37.13
cg0327	NCgl0266	-	+	GCTAACcaaCTCGCAGTCCCCGG	14,15	14	647	43.83
cg0327	NCgl0266	-	+	GGTTTGcaaGAGCTAGAAGCAGG	14	14	728	49.32
cg0327	NCgl0266	-	+	TGCAAACcgaTTAGACTCCATGG	13,14	13	793	53.73
cg0327	NCgl0266	-	+	CGCAGTCcaaCGAGCCCTCCCGG	13,14	13	841	56.98
cg0327	NCgl0266	-	-	TGCccaTCCAAGTGCTGCACCGG	13,16,17	16,17	958	64.91
cg0327	NCgl0266	-	+	GTAGCCcaaGCTGCAGTAATTGG	14,15,16	14	1211	82.05
cg0327	NCgl0266	-	-	TCGccaAACAAGTGCGATATCGG	16,17	16,17	1249	84.62
cg0328	NCgl0267	-	+	GCTCAcgaGGTGAAATTCTCAGG	15,17	15	288	33.33
cg0328	NCgl0267	-	+	CTCCGcaaGAATCACGACTTCGG	15,17	15	531	61.46
cg0328	NCgl0267	-	+	TCCGcaaGAATCACGACTTCGGG	16	16	532	61.57
cg0328	NCgl0267	-	+	CTCTGcagAATCCGAATTCCTGG	15	15	774	89.58
cg0330	NCgl0268	cgtR1	+	AGAGcaaTTAAGAAATCTGCAGG	16	16	208	31.23
cg0330	NCgl0268	cgtR1	+	ATTCcaaTTCGCAGAATTACTGG	16,17	16	325	48.8
cg0330	NCgl0268	cgtR1	+	CGTGCTAcgaAACGGCGATTTGG	13,16	13	406	60.96
cg0330	NCgl0268	cgtR1	+	ACCcagCGTGTGCTCATCGACGG	14,17	17	443	66.52
cg0330	NCgl0268	cgtR1	+	CCGAGTCcaaCTCCTCCGACTGG	13,14	13	541	81.23
cg0330	NCgl0268	cgtR1	+	CCTCcgaCTGGTGTGGGACATGG	13,16,17	16	553	83.03
cg0330	NCgl0268	cgtR1	+	CCATCcgaGGATCTGGCTACCGG	15,16	15	654	98.2
cg0331	NCgl0269	cgtS1	+	ACTGCGcagCCTTTTGAGTCAGG	14,16	14	221	15.06
cg0331	NCgl0269	cgtS1	+	CGAcagACCACGCTGAATTCTGG	13,17	17	404	27.54
cg0331	NCgl0269	cgtS1	+	TTTCcaaACTGCTTCCGGTGAGG	16,17	16	475	32.38
cg0331	NCgl0269	cgtS1	+	ATCcagATTCTTATTTTGATCGG	17	17	560	38.17
cg0331	NCgl0269	cgtS1	-	CAAccaAGCAATCAGAATTGAGG	16,17	16,17	589	40.15
cg0331	NCgl0269	cgtS1	+	CGCcagTTCGTTGATGATGCCGG	17	17	794	54.12
cg0331	NCgl0269	cgtS1	+	GTTGGATcgaATGTCGCGAATGG	13	13	922	62.85
cg0331	NCgl0269	cgtS1	+	CGACGAGcagCGGGTCACCGAGG	13,17	13	1102	75.12
cg0331	NCgl0269	cgtS1	-	GAACccaAATGCGAAAAATGCGG	15,16,17	15,16	1199	81.73
cg0332	NCgl0270	-	-	ACTccaAGTGCGCGAGGTTGCGG	16,17	16,17	46	9.52
cg0332	NCgl0270	-	+	ATAcagATTGAGTTGATCAAAGG	17	17	122	25.26
cg0333	NCgl0271	-	+	GAATGATcagTTGGTGAGTTGGG	13	13	19	3.07
cg0333	NCgl0271	-	+	TGATcagTTGGTGAGTTGGGTGG	16	16	22	3.56
cg0333	NCgl0271	-	-	ACCTAGCccaCGGAATAAAGCGG	13,14	13	353	57.12
cg0333	NCgl0271	-	-	TGCccaAATTAGCGCTCCAATGG	16,17	16,17	439	71.04
cg0333	NCgl0271	-	+	GGCAACCcagGCAACTTTGTTGG	13,14,15	13	469	75.89
cg0333	NCgl0271	-	+	GCAACCcagGCAACTTTGTTGGG	14,15,16	14	470	76.05
cg0333	NCgl0271	-	+	TTCcaaGAACAACCGTTGATCGG	17	17	512	82.85
cg0333	NCgl0271	-	+	AGAAcaaCCGTTGATCGGCCTGG	13,16	16	517	83.66
cg0334	NCgl0272	-	-	CTCGccaGGGGAGGTCGATGTGG	15,16	15,16	434	47.9
cg0334	NCgl0272	-	+	AAGcgaCTCGAATTCCAAGTAGG	14,17	17	515	56.84
cg0334	NCgl0272	-	+	CTCGCTcagTTCGAAGCCGACGG	14,16	14	671	74.06
cg0334	NCgl0272	-	+	GGCTACcagCTTTCCCTCTCCGG	14,15	14	692	76.38
cg0334	NCgl0272	-	+	CGGCGGTcagCTTTGTCTTCCGG	13,17	13	724	79.91
cg0334	NCgl0272	-	+	GGCGGTcagCTTTGTCTTCCGGG	14	14	725	80.02
cg0335	NCgl0273	-	+	ATTGACCcagGAAGAAACATCGG	13,14,15	13	115	25.39
cg0335	NCgl0273	-	+	TTGACCcagGAAGAAACATCGGG	14,15,16	14	116	25.61
cg0336	NCgl0274	ponA	+	TTATGCGcagCGGCGGTTTGAGG	13,15	13	232	9.73
cg0336	NCgl0274	ponA	+	GCGcagCGGCGGTTTGAGGTTGG	14,17	17	236	9.9
cg0336	NCgl0274	ponA	+	GGCGGAGcagGCTGCTGCTGTGG	13	13	463	19.41
cg0336	NCgl0274	ponA	+	TCCAcagTCTGCGATGCTCGCGG	16	16	664	27.84
cg0336	NCgl0274	ponA	+	CCAcagTCTGCGATGCTCGCGGG	13,17	17	665	27.88
cg0336	NCgl0274	ponA	+	GGCTTTCcagCAGGAACCTTTGG	13,14	13	808	33.88
cg0336	NCgl0274	ponA	+	GCTTTCcagCAGGAACCTTTGGG	14,15	14	809	33.92
cg0336	NCgl0274	ponA	+	ACCCCGcaaGGCTTATCCAATGG	14,16,17	14	842	35.3
cg0336	NCgl0274	ponA	+	TCTGcaaTATCTTTCTGAGCAGG	16	16	907	38.03
cg0336	NCgl0274	ponA	+	CTGcaaTATCTTTCTGAGCAGGG	17	17	908	38.07
cg0336	NCgl0274	ponA	+	CACCcaaGATATGCTGGCGAAGG	16,17	16	934	39.16
cg0336	NCgl0274	ponA	+	GCCTcagGCAACGTCCCGTGTGG	16	16	1159	48.6
cg0336	NCgl0274	ponA	+	CCTcagGCAACGTCCCGTGTGGG	13,17	17	1160	48.64
cg0336	NCgl0274	ponA	+	TCCTTCTcgaTATGAGGTCAAGG	13,15	13	1267	53.12
cg0336	NCgl0274	ponA	+	CCTTCTcgaTATGAGGTCAAGGG	14,16	14	1268	53.17
cg0336	NCgl0274	ponA	+	CTGcgaAGCTACACCGATGAAGG	17	17	1472	61.72
cg0336	NCgl0274	ponA	-	CAAGGAccaTCCGTACATGCTGG	13,14	13,14	1777	74.51
cg0336	NCgl0274	ponA	+	CAACcagTCCTCAGCATTTATGG	16,17	16	1843	77.27
cg0336	NCgl0274	ponA	+	AACcagTCCTCAGCATTTATGGG	13,17	17	1844	77.32
cg0336	NCgl0274	ponA	+	AGCTcaaACATGGTTTAACATGG	16	16	1987	83.31
cg0337	NCgl0275	whcA	+	ACTcagGCAAAGTGTCGAAATGG	13,17	17	113	32.47
cg0337	NCgl0275	whcA	-	TCAGCccaGTTAGTAATGTGCGG	14,15,16	14,15	297	85.34
cg0337	NCgl0275	whcA	+	GCTcagGGGGGCGAGATCGCCGG	17	17	338	97.13
cg0338	NCgl0276	-	+	CTAAGcagATCCTCGATACTTGG	15	15	72	44.44
cg0338	NCgl0276	-	+	TAAGcagATCCTCGATACTTGGG	16	16	73	45.06
cg0338	NCgl0276	-	+	AAGcagATCCTCGATACTTGGGG	17	17	74	45.68
cg0339	NCgl0277	-	+	TGCGATTcagACCGGTAACCAGG	13	13	97	21.13
cg0339	NCgl0277	-	-	AGAAGTccaCACCTGGTTACCGG	13,14	13,14	97	21.13
cg0339	NCgl0277	-	+	GGTAACcagGTGTGGACTTCTGG	14,15	14	110	23.97
cg0339	NCgl0277	-	+	GGTcagCTGCCTTTCGTTGATGG	14,17	17	131	28.54
cg0339	NCgl0277	-	+	GATGGTcagCTTCCGGCCACCGG	14	14	149	32.46
cg0339	NCgl0277	-	+	GGTcagCCTGCTGTCGTCAACGG	13,14,17	17	329	71.68
cg0340	NCgl0278	-	+	ATCTGCcaaGGCATCGCTGTCGG	14,15	14	428	31.63
cg0340	NCgl0278	-	+	TGCcaaGGCATCGCTGTCGGTGG	17	17	431	31.86
cg0340	NCgl0278	-	+	CCAGGAGcaaTTCCTTTCATGGG	13	13	598	44.2
cg0340	NCgl0278	-	+	CAGGAGcaaTTCCTTTCATGGGG	14	14	599	44.27
cg0340	NCgl0278	-	-	GGATGCGccaACCCCATGAAAGG	13,15	13	599	44.27
cg0340	NCgl0278	-	+	TACcagTTGGCCACGCTCATCGG	17	17	1181	87.29
cg0341	NCgl0279	fadD1	+	AGCAAAcgaGTCAATCGGCTTGG	14	14	125	8.14
cg0341	NCgl0279	fadD1	+	CAAGATcgaGTAGCTTATGTCGG	14	14	179	11.65
cg0341	NCgl0279	fadD1	+	CTCAGCcagGAAATTGAACAAGG	14,15	14	596	38.8
cg0341	NCgl0279	fadD1	+	CGAAcaaGCACTCCAGGAACTGG	16	16	1279	83.27
cg0341	NCgl0279	fadD1	-	TTTCGCCccaTCGTTCATCGGGG	13,14,15,17	13	1322	86.07
cg0341	NCgl0279	fadD1	+	GATGAAcgaTGGGGCGAAACTGG	14	14	1337	87.04
cg0343	NCgl0280	-	+	CCCAAGTcagATTGTTGCCTTGG	13	13	301	58.67
cg0343	NCgl0280	-	+	CGACGAGcaaGAACAACTAAGGG	13,17	13	484	94.35
cg0344	NCgl0281	fabG1	+	CGCTcagGAGCTTGCCCGTCAGG	16	16	79	8.47
cg0344	NCgl0281	fabG1	+	GCTcagGAGCTTGCCCGTCAGGG	17	17	80	8.57
cg0344	NCgl0281	fabG1	+	ACCGGGcagCGCGGCAACTTCGG	14	14	446	47.8
cg0344	NCgl0281	fabG1	+	ATATTTCcagAAGGCTGTAGAGG	13,14	13	604	64.74
cg0344	NCgl0281	fabG1	+	TCTGGAcagGCCATCGGTGCAGG	14	14	743	79.64
cg0344	NCgl0281	fabG1	+	GGAcagGCCATCGGTGCAGGCGG	13,17	17	746	79.96
cg0344	NCgl0281	fabG1	-	GGTGCTTccaCACCTGCATGCGG	13,16	13	761	81.56
cg0344	NCgl0281	fabG1	+	TCAGCCAcaaATCCCAGTCAAGG	13,15,16	13	925	99.14
cg0345	NCgl0282	-	+	CGCcgaCAGGTGGAAGAACTCGG	14,17	17	380	40.34
cg0345	NCgl0282	-	+	GCCGAcagGTGGAAGAACTCGGG	15	15	381	40.45
cg0345	NCgl0282	-	+	CCGAcagGTGGAAGAACTCGGGG	16	16	382	40.55
cg0345	NCgl0282	-	-	TCccaCAGTGGGTAGAACTCTGG	15,17	17	444	47.13
cg0345	NCgl0282	-	+	GGAcaaAACGGCATGGGTGCAGG	17	17	518	54.99
cg0345	NCgl0282	-	-	CATCCTGccaAGGAACAGAAGGG	13,16,17	13	629	66.77
cg0346	NCgl0283	fadE	-	TCccaGGCCTCATTAATATAAGG	13,17	17	129	10.8
cg0346	NCgl0283	fadE	+	TCGGTTcgaGACATTTTCACTGG	14	14	248	20.77
cg0346	NCgl0283	fadE	+	TCTCTTCcgaACGGCCTGCATGG	13,14,17	13	337	28.22
cg0346	NCgl0283	fadE	+	TTCcgaACGGCCTGCATGGTTGG	13,17	17	341	28.56
cg0346	NCgl0283	fadE	+	CCCGGAGcagGCGCAGCGATTGG	13	13	370	30.99
cg0346	NCgl0283	fadE	+	TGCGcagATCAAATCTGGTGAGG	16	16	394	33
cg0347	NCgl0284	-	-	TGCGccaCTGCGAAAAGCCCAGG	13,15,16	15,16	74	15.71
cg0347	NCgl0284	-	-	GCCccaGAACGGAATGATCATGG	16,17	16,17	226	47.98
cg0349	NCgl0285	-	+	CACCCCAcagATTGAGGTGGTGG	13,15,16,17	13	394	46.74
cg0349	NCgl0285	-	+	TGAACcagATCCGTGAGGTATGG	15,16	15	693	82.21
cg0349	NCgl0285	-	+	GAACcagATCCGTGAGGTATGGG	16,17	16	694	82.33
cg0349	NCgl0285	-	-	TCTCccaTACCTCACGGATCTGG	15,16,17	15,16	686	81.38
cg0349	NCgl0285	-	+	AGCCGAGcagTCCACTCATGTGG	13,17	13	796	94.42
cg0350	NCgl0286	glxR	+	TTTTcaaGGCGTTGACCCAACGG	16	16	55	8.08
cg0350	NCgl0286	glxR	+	TGAGcagCTCCTGCGCGTTCTGG	13,16	16	385	56.53
cg0350	NCgl0286	glxR	+	CTGcagCTGGCTAACCGCTTCGG	14,17	17	488	71.66
cg0353	NCgl0288	nth	+	TCCGcagAAGCGGCCTCGCGTGG	16	16	31	3.97
cg0353	NCgl0288	nth	+	CCGcagAAGCGGCCTCGCGTGGG	17	17	32	4.1
cg0353	NCgl0288	nth	+	AAGGGTcaaGAGACTGATATCGG	14	14	71	9.1
cg0353	NCgl0288	nth	+	AGGGTcaaGAGACTGATATCGGG	15	15	72	9.23
cg0353	NCgl0288	nth	+	TGAGcagCTAGTTGAGCTGCCGG	13,16	16	415	53.21
cg0353	NCgl0288	nth	+	GAGcagCTAGTTGAGCTGCCGGG	14,17	17	416	53.33
cg0353	NCgl0288	nth	+	CATAGTcgaCGCGCCGCCTGTGG	14	14	653	83.72
cg0354	NCgl0289	-	-	CGCccaCAGATTCACCACGGTGG	14,16,17	16,17	226	40.5
cg0354	NCgl0289	-	+	GCAGACcaaAACGCAGCCAACGG	14,15	14	347	62.19
cg0355	NCgl0290	-	-	ATccaCACGGGTGCCTTTGCGGG	13,15,17	17	63	8.5
cg0355	NCgl0290	-	-	CATccaCACGGGTGCCTTTGCGG	14,16,17	16,17	64	8.64
cg0355	NCgl0290	-	+	GCAGGTcagATTGCCTTTCCCGG	14	14	290	39.14
cg0355	NCgl0290	-	+	GGTcagATTGCCTTTCCCGGTGG	17	17	293	39.54
cg0355	NCgl0290	-	-	TTCTTCccaGGCCTCGCGGAAGG	13,14,15	13,14	343	46.29
cg0355	NCgl0290	-	-	TGTGccaGTGTCCAAGGATTGGG	15,16	15,16	446	60.19
cg0355	NCgl0290	-	-	GTGTGccaGTGTCCAAGGATTGG	14,15	14,15	447	60.32
cg0355	NCgl0290	-	-	CGCGccaGCCGACCATGAGGCGG	15,16	15,16	554	74.76
cg0355	NCgl0290	-	-	ATTCGCGccaGCCGACCATGAGG	13,15,17	13	557	75.17
cg0355	NCgl0290	-	-	TGGCccaGCCGGCGGTGTCGAGG	15,16,17	15,16	650	87.72
cg0355	NCgl0290	-	-	GTCccaTTCGGTGGCCCAGCCGG	16,17	16,17	661	89.2
cg0356	NCgl0291	-	-	TTGACGccaACCACCCCACAGGG	13,14,16	13,14	61	5.11
cg0356	NCgl0291	-	-	CTTGACGccaACCACCCCACAGG	13,15	13	62	5.19
cg0356	NCgl0291	-	-	GAGccaCACCACGATCAAGGTGG	14,16,17	16,17	340	28.48
cg0356	NCgl0291	-	-	GACGAGccaCACCACGATCAAGG	13,14	13,14	343	28.73
cg0356	NCgl0291	-	+	AGCCGCcgaCTCATGGGTTCTGG	14,15,17	14	659	55.19
cg0356	NCgl0291	-	+	TCCATCcaaTCTGGAAACTCCGG	14,15	14	1022	85.59
cg0356	NCgl0291	-	+	ATCcaaTCTGGAAACTCCGGCGG	13,17	17	1025	85.85
cg0358	NCgl0292	-	-	AGCccaGGCGATGCTGGCGCCGG	16,17	16,17	445	44.81
cg0358	NCgl0292	-	+	TCAGCcgaCTTGCTCCTTTTCGG	15,16	15	591	59.52
cg0358	NCgl0292	-	-	ATGTTCccaGCGTCGAGTGTTGG	13,14,15	13,14	841	84.69
cg0359	NCgl0293	-	+	GGTCAACcaaCTGAAGAACCTGG	13,14,17	13	445	81.06
cg0359	NCgl0293	-	+	AGGTcagGCATCCGAGAAGCTGG	16	16	472	85.97
cg0360	NCgl0294	-	-	TTCccaGCCGCGGATCATGGCGG	13,16,17	16,17	253	30.12
cg0360	NCgl0294	-	-	GACTTCccaGCCGCGGATCATGG	13,14,15	13,14	256	30.48
cg0360	NCgl0294	-	+	CCAAcagGTGCGCTCGATCGCGG	16	16	289	34.4
cg0360	NCgl0294	-	-	GATTTTccaCCCCTGTTCAAGGG	13,14	13,14	682	81.19
cg0360	NCgl0294	-	-	AGATTTTccaCCCCTGTTCAAGG	13	13	683	81.31
cg0362	NCgl0295	-	-	GTTTTccaATCAGAGGGCCCTGG	14,15	14,15	237	22.38
cg0362	NCgl0295	-	+	CAAAcaaCTGCCGGTGGCTTCGG	13,16	16	352	33.24
cg0362	NCgl0295	-	+	AAAcaaCTGCCGGTGGCTTCGGG	14,17	17	353	33.33
cg0363	NCgl0296	-	-	GAGATAccaGAATAGAGTTGTGG	13,14	13,14	196	25.32
cg0363	NCgl0296	-	+	GTTGcagACCGCAGCCAGGCAGG	16	16	388	50.13
cg0363	NCgl0296	-	+	GCCAGGcagGCGCGCTCGGGCGG	14	14	401	51.81
cg0363	NCgl0296	-	-	ATGTTTCccaCAAATGGCCGAGG	13,14	13	461	59.56
cg0363	NCgl0296	-	+	AGAAcgaCACGGCATCCCGCTGG	13,16	16	496	64.08
cg0363	NCgl0296	-	+	TCCACCcgaGCTGCACTCCAAGG	14,15,16	14	575	74.29
cg0364	NCgl0297	-	-	ATCAATccaCACGCTGTCATGGG	13,14	13,14	232	20.51
cg0364	NCgl0297	-	-	GATCAATccaCACGCTGTCATGG	13,17	13	233	20.6
cg0364	NCgl0297	-	+	GATGCGcagCCTTTCGCTGATGG	14,16	14	368	32.54
cg0364	NCgl0297	-	+	GGCcgaATCACCAGGGACGACGG	17	17	389	34.39
cg0364	NCgl0297	-	+	TCAAcgaATCATCTGCATCGAGG	16	16	658	58.18
cg0364	NCgl0297	-	+	GTCTCGCcaaGCAAACGTCGAGG	13,14,16	13	727	64.28
cg0364	NCgl0297	-	+	TCTCGCcaaGCAAACGTCGAGGG	14,15,17	14	728	64.37
cg0364	NCgl0297	-	+	TGAAAcaaTCGCTGCGCATGAGG	15	15	780	68.97
cg0364	NCgl0297	-	+	TTCTcaaCTCGCGGCCGCAGTGG	13,16	16	979	86.56
cg0364	NCgl0297	-	+	GCTcaaCTCGGGGTGCTCCGCGG	14,17	17	1046	92.48
cg0364	NCgl0297	-	-	CAAATCccaCACCACCTGCGTGG	13,14,15	13,14	1069	94.52
cg0364	NCgl0297	-	+	CACGcagGTGGTGTGGGATTTGG	16	16	1081	95.58
cg0365	NCgl0298	-	+	CCCTcaaGCATTCGCCCTGATGG	16	16	316	55.15
cg0368	NCgl0300	-	+	AAAAcagCAGCGTGAACCACCGG	13,16	16	25	7.86
cg0368	NCgl0300	-	+	TGGGcagGTGAGCGCGAGTGCGG	16	16	295	92.77
cg0369	NCgl0301	-	+	CTGGcagGCGGGAAACCTCGTGG	16	16	76	25.59
cg0369	NCgl0301	-	+	CAGGGAAcaaGCACAGGTAGCGG	13	13	100	33.67
cg0370	NCgl0302	-	+	CCAGGAGcagACCGCACATCTGG	13	13	199	8.45
cg0370	NCgl0302	-	-	GCCATTccaCGCCAGATGTGCGG	13,14	13,14	199	8.45
cg0370	NCgl0302	-	+	TGGcagCAGGCGGGGCGAGCTGG	14,17	17	1190	50.53
cg0370	NCgl0302	-	+	GCGGGGcgaGCTGGTCGGCGTGG	14	14	1199	50.91
cg0370	NCgl0302	-	+	CGGGGcgaGCTGGTCGGCGTGGG	15	15	1200	50.96
cg0370	NCgl0302	-	+	GCGTGGGcagGGTTCGTTGGTGG	13	13	1216	51.63
cg0370	NCgl0302	-	+	CACcagCAGGTGAGTTTGCGTGG	14,17	17	1538	65.31
cg0370	NCgl0302	-	+	CAGcagGTGAGTTTGCGTGGTGG	17	17	1541	65.44
cg0370	NCgl0302	-	+	GTCGcagACTCATCCCGGCGCGG	16	16	1639	69.6
cg0370	NCgl0302	-	+	AATTCTTcagACTCGTGCGGTGG	13,16	13	1942	82.46
cg0370	NCgl0302	-	+	GTTTTcgaCGTTTCGCCCAGTGG	15	15	2193	93.12
cg0370	NCgl0302	-	+	TGTGTGcagTCCCCGAAATGCGG	14	14	2273	96.52
cg0371	NCgl0303	cspA2	+	TGGCAcagGGCACTGTTAAGTGG	15,17	15	18	8.96
cg0373	NCgl0304	topA	+	GGCcagGAAATGGCCGTCGTTGG	17	17	857	28.68
cg0373	NCgl0304	topA	+	GCGcagCGCTTGTATGAAAACGG	14,17	17	992	33.2
cg0373	NCgl0304	topA	+	GATcagGCGTTGGAGCTGTACGG	13,17	17	1079	36.11
cg0373	NCgl0304	topA	+	GAACTCCcagGAGGCCCACGAGG	13,14,15,17	13	1150	38.49
cg0373	NCgl0304	topA	+	GGGCcagCTGCATGGCCAGTTGG	13,16,17	16	1207	40.39
cg0373	NCgl0304	topA	+	CTCCcagATGGCCGATGCCAAGG	16,17	16	1279	42.8
cg0373	NCgl0304	topA	+	TCCcagATGGCCGATGCCAAGGG	17	17	1280	42.84
cg0373	NCgl0304	topA	+	TGCCCGCcagGGCGGTTTGAAGG	13,14,16,17	13	1864	62.38
cg0373	NCgl0304	topA	+	AACGTTcgaGTCGGACGCTACGG	14	14	1973	66.03
cg0373	NCgl0304	topA	+	CCCAcaaGGTGGACGTGAACTGG	16	16	2122	71.02
cg0373	NCgl0304	topA	+	CCAcaaGGTGGACGTGAACTGGG	17	17	2123	71.05
cg0373	NCgl0304	topA	+	GACGAAcaaCGTGCCACCGATGG	14	14	2288	76.57
cg0373	NCgl0304	topA	+	TGGAATGcgaCCCAAGAACTGGG	13	13	2308	77.24
cg0373	NCgl0304	topA	+	ACCGCTcaaAACGGACGATACGG	14,16	14	2516	84.2
cg0374	NCgl0305	-	+	ACGCcaaGGTGCATCTGCGCTGG	16,17	16	43	6.05
cg0374	NCgl0305	-	+	GCTcaaCTTTTGCTAGTAGATGG	14,17	17	692	97.33
cg0375	NCgl0306	cyaB	-	GCTGccaATCAAGCACCGGGCGG	15,16	15,16	179	12.28
cg0375	NCgl0306	cyaB	-	TTCGCTGccaATCAAGCACCGGG	13,16	13	182	12.48
cg0375	NCgl0306	cyaB	+	AACTTcagGAGGCCATCAACAGG	15	15	708	48.56
cg0375	NCgl0306	cyaB	+	ACTTcagGAGGCCATCAACAGGG	16	16	709	48.63
cg0375	NCgl0306	cyaB	+	GTGcagGTTGATATTTATGATGG	17	17	752	51.58
cg0375	NCgl0306	cyaB	+	GTTCcagGGTGACGCGGCGTTGG	16,17	16	1072	73.53
cg0375	NCgl0306	cyaB	+	CTCcagCTCAAGGCCGGAATTGG	14,17	17	1181	81
cg0375	NCgl0306	cyaB	+	GAACcagGCTGCGCGCCTGACGG	16,17	16	1282	87.93
cg0376	NCgl0307	dnaX	-	CAGccaTGACTGGGCAAAGCCGG	16,17	16,17	166	13.21
cg0376	NCgl0307	dnaX	+	GCCcagTCATGGCTGTTTACAGG	13,17	17	185	14.72
cg0376	NCgl0307	dnaX	+	GTCCCGcagCAATTGTCTATCGG	14,16,17	14	350	27.84
cg0376	NCgl0307	dnaX	-	ACTCGccaGTTTCCTGCAACAGG	14,15,17	14,15	405	32.22
cg0376	NCgl0307	dnaX	+	GCAcgaATCCTCGTAGCTGAAGG	17	17	629	50.04
cg0376	NCgl0307	dnaX	+	AGTAAGCcaaGAAGGACTCCTGG	13,14	13	1141	90.77
cg0376	NCgl0307	dnaX	+	TGTAcgaCCCATCGTGGCCATGG	13,16	16	1210	96.26
cg0378	NCgl0308	-	+	AACAGGGcgaAAACTTTTCTCGG	13	13	145	32.66
cg0378	NCgl0308	-	-	TGTGCccaGGCATCGAGCCACGG	14,15,16	14,15	372	83.78
cg0382	NCgl0309	-	+	CCGcagCGCATCGCTGTTTCTGG	14,17	17	50	8.91
cg0382	NCgl0309	-	+	AAGcaaATCGCTGCACTTTCAGG	17	17	104	18.54
cg0382	NCgl0309	-	+	GAGGTAcagGATTTCATCAAAGG	14	14	197	35.12
cg0382	NCgl0309	-	-	GCCAACCccaCCGCACAATATGG	13,14,15	13	413	73.62
cg0382	NCgl0309	-	-	AAccaGCGCTTTGTCTCTTTTGG	14,17	17	516	91.98
cg0384	NCgl0310	rluC1	+	CCGAATTcgaATGTGGCAGATGG	13	13	193	21.88
cg0384	NCgl0310	rluC1	+	AATGTGGcagATGGATTTGCTGG	13	13	202	22.9
cg0384	NCgl0310	rluC1	+	GCTGCGGcagAAGTTTCCGCAGG	13,16	13	376	42.63
cg0384	NCgl0310	rluC1	+	GTTTCCGcagGAACGCGACCTGG	13,15,16	13	388	43.99
cg0384	NCgl0310	rluC1	+	AATTTTGcgaGACCGCGAAGAGG	13	13	493	55.9
cg0384	NCgl0310	rluC1	+	AGGCGcagTTGGCGACCGGGCGG	15,17	15	687	77.89
cg0384	NCgl0310	rluC1	+	GATCCAcgaTACGGGTCGCGTGG	14,16,17	14	761	86.28
cg0384	NCgl0310	rluC1	+	ATCCAcgaTACGGGTCGCGTGGG	15,17	15	762	86.39
cg0384	NCgl0310	rluC1	+	TCCAcgaTACGGGTCGCGTGGGG	16	16	763	86.51
cg0384	NCgl0310	rluC1	+	CCAcgaTACGGGTCGCGTGGGGG	17	17	764	86.62
cg0384	NCgl0310	rluC1	-	ATACCccaCTCCTTCGGCAACGG	14,15,16,17	14,15	855	96.94
cg0385	NCgl0311	bglS'	+	TCTcaaGAGCGGCCTCAAATCGG	17	17	20	1.22
cg0385	NCgl0311	bglS'	+	CTAcaaTTCCGCGATCTCGACGG	17	17	77	4.68
cg0385	NCgl0311	bglS'	-	ACGccaTTCTTTAGCAGCCTCGG	16,17	16,17	628	38.2
cg0385	NCgl0311	bglS'	+	TTCcagGCAGCTATCGACGCTGG	13,17	17	953	57.97
cg0385	NCgl0311	bglS'	+	GCCAGTCcagCGACTCCTGGAGG	13,14	13	1324	80.54
cg0385	NCgl0311	bglS'	+	CGAcgaGGTTCAACTACAGCTGG	17	17	1553	94.46
cg0386	NCgl0312	'bglS	+	TGGTcaaGAGGGAGGACCAAAGG	16	16	256	63.21
cg0386	NCgl0312	'bglS	+	GGTcaaGAGGGAGGACCAAAGGG	17	17	257	63.46
cg0387	NCgl0313	adhE	-	GCCGTAccaTGCAGGGCGCACGG	13,14	13,14	925	83.79
cg0387	NCgl0313	adhE	+	CCTGcagGGTCGTTTCCCACTGG	16	16	1003	90.85
cg0388	NCgl0314	-	-	TTCccaTTCGCCACCATCAAGGG	16,17	16,17	58	9.16
cg0388	NCgl0314	-	-	CTTCccaTTCGCCACCATCAAGG	15,16,17	15,16	59	9.32
cg0388	NCgl0314	-	-	TCccaCAGCATTTGGTCACCTGG	15,17	17	276	43.6
cg0388	NCgl0314	-	+	AGGTGACcaaATGCTGTGGGAGG	13,14	13	289	45.66
cg0388	NCgl0314	-	+	CAGcagAAGTTCCAAATCGCTGG	17	17	350	55.29
cg0388	NCgl0314	-	-	TTAATccaTTCCTCCAAGTGTGG	14,15	14,15	606	95.73
cg0389	NCgl0315	-	+	GGCcaaGTCATACTTGTTGTTGG	17	17	35	5.23
cg0389	NCgl0315	-	+	GATcagGTGATCGCAGAACATGG	17	17	188	28.1
cg0389	NCgl0315	-	+	CGCTGCGcaaACGCTCAGCGCGG	13,15	13	244	36.47
cg0390	NCgl0316	-	+	GCAcagTGGCTGCCACTACCTGG	17	17	536	43.58
cg0390	NCgl0316	-	+	AGACAAGcgaTTCTTGTTTGTGG	13,17	13	697	56.67
cg0390	NCgl0316	-	+	GCCGTCGcagCTGCGTGACATGG	13,15	13	775	63.01
cg0390	NCgl0316	-	-	CTAGCGCccaCCATGGATGAGGG	13,14,16	13	959	77.97
cg0390	NCgl0316	-	-	TTCAAccaGGTCATCAAGGCTGG	14,15	14,15	1122	91.22
cg0390	NCgl0316	-	-	ACTGAGccaTTGATTCAACCAGG	13,14	13,14	1135	92.28
cg0391	NCgl0317	rmlB2	+	CCGCcagCACGGTGTTCGCAAGG	13,16,17	16	340	36.44
cg0391	NCgl0317	rmlB2	+	GCTGcgaCTTCTGGGAGGCCTGG	13,16	16	598	64.09
cg0391	NCgl0317	rmlB2	+	CCGCcagCTGCACACCCTCGTGG	13,16,17	16	760	81.46
cg0391	NCgl0317	rmlB2	-	CTCccaACCAAGCACCTCTTTGG	13,16,17	16,17	859	92.07
cg0393	NCgl0318	-	+	CATCcagATACTGCTTCTCCTGG	16,17	16	43	11.47
cg0393	NCgl0318	-	-	TTTCACccaTGCTTTGGCGCGGG	13,14,15,17	13,14	100	26.67
cg0393	NCgl0318	-	-	TTTTCACccaTGCTTTGGCGCGG	13,14,16	13	101	26.93
cg0393	NCgl0318	-	+	CACCcaaCTAGCCAACTTTGTGG	13,16,17	16	193	51.47
cg0393	NCgl0318	-	+	ACCcaaCTAGCCAACTTTGTGGG	14,17	17	194	51.73
cg0393	NCgl0318	-	+	TTTGcaaAATGTGGTGCTGCCGG	16	16	343	91.47
cg0394	NCgl0319	-	+	GGTGGAGcgaCTGCGTGCCGAGG	13	13	337	47.6
cg0394	NCgl0319	-	+	CCCACGCcaaGCCGATGACCAGG	13,14,16	13	394	55.65
cg0394	NCgl0319	-	+	ATTCAACcaaAAAGTGGCGCAGG	13,14,17	13	514	72.6
cg0394	NCgl0319	-	+	GTCGACcaaATCGATGAACGCGG	14,15	14	581	82.06
cg0394	NCgl0319	-	+	AAGGGGcaaTCCCTGCTCAACGG	14	14	659	93.08
cg0395	NCgl0320	-	-	GACccaACCCTCAATCTTGCCGG	13,16,17	16,17	145	14.22
cg0395	NCgl0320	-	-	TTACAATccaCGCCTTCCCGCGG	13,17	13	275	26.96
cg0395	NCgl0320	-	+	CGAAcaaTCCGCGCTCTACAAGG	16	16	427	41.86
cg0395	NCgl0320	-	+	AGCGGcaaGAGGCACATTGGTGG	15	15	495	48.53
cg0395	NCgl0320	-	+	ACAACcgaCCGCGCCGGGGCAGG	15,16	15	786	77.06
cg0395	NCgl0320	-	-	CTTCccaGGCATCCCGGAACCGG	15,16,17	15,16	827	81.08
cg0395	NCgl0320	-	+	AGCCGACcaaATCGCATACATGG	13,14,17	13	931	91.27
cg0395	NCgl0320	-	+	GCCGACcaaATCGCATACATGGG	14,15	14	932	91.37
cg0396	NCgl0321	-	+	CGAAcaaGATGTTGCCAACCTGG	16	16	61	5.89
cg0396	NCgl0321	-	-	TTTCCAccaGTCCACGCGCACGG	13,14,16,17	13,14	508	49.08
cg0396	NCgl0321	-	-	AATccaCTTGTAGTCACCCTTGG	14,16,17	16,17	661	63.86
cg0396	NCgl0321	-	+	ATCGcaaTATCTGGCAAAAATGG	16	16	919	88.79
cg0397	NCgl0322	ushA	+	TTGcaaGCCCTCAGCGCCATCGG	13,17	17	344	16.52
cg0397	NCgl0322	ushA	+	CGACcagGGCTACTCAGACCTGG	16,17	16	400	19.21
cg0397	NCgl0322	ushA	+	GTCATCcagGGCCACGAATACGG	14,15	14	818	39.29
cg0397	NCgl0322	ushA	+	TGCGcagTTCAAAGAAGCACTGG	16	16	1285	61.72
cg0397	NCgl0322	ushA	+	GAAcagCAGTGGAAGGAAACCGG	14,17	17	1307	62.78
[truncated: 16,243 more rows]

## Sheet: NG-CBE
Supplementary Dataset 1: Table S1. All possible BE3-STOPs using either NGG-CBE or NG-CBE.
Gene name	Gene name	Gene name	Direction	Target sequence	Column window	Column target	Position	(%)
cg1855	NCgl1585	hisS	+	AGTcaaAACAAGTCCAAGTCTG	17	17	20	1.55
cg1855	NCgl1585	hisS	+	GTTAATcaaGCACATAAGGCCG	14	14	131	10.18
cg1855	NCgl1585	hisS	+	TTAATcaaGCACATAAGGCCGG	15	15	132	10.26
cg1855	NCgl1585	hisS	+	TAATcaaGCACATAAGGCCGGG	16	16	133	10.33
cg1855	NCgl1585	hisS	+	CCGTGGAcagCTTCCCGTAAAG	13	13	337	26.18
cg1855	NCgl1585	hisS	+	TGGAcagCTTCCCGTAAAGCTG	13,16	16	340	26.42
cg1855	NCgl1585	hisS	+	GTCCTcagGCAGGGCGTTACCG	15,17	15	393	30.54
cg1855	NCgl1585	hisS	+	TACCGTcagCTTCAGCAAGTAG	14,17	14	410	31.86
cg1855	NCgl1585	hisS	+	ACCGTcagCTTCAGCAAGTAGG	15	15	411	31.93
cg1855	NCgl1585	hisS	+	CGTcagCTTCAGCAAGTAGGCG	14,17	17	413	32.09
cg1855	NCgl1585	hisS	+	CAGCTTcagCAAGTAGGCGTAG	14,17	14	416	32.32
cg1855	NCgl1585	hisS	+	GCTTcagCAAGTAGGCGTAGAG	13,16	16	418	32.48
cg1855	NCgl1585	hisS	+	CTTcagCAAGTAGGCGTAGAGG	14,17	17	419	32.56
cg1855	NCgl1585	hisS	+	GGGGCTGcagGATTTCCGTCTG	13,16	13	511	39.7
cg1855	NCgl1585	hisS	+	GGGCTGcagGATTTCCGTCTGG	14,17	14	512	39.78
cg1855	NCgl1585	hisS	+	GCTGcagGATTTCCGTCTGGAG	16	16	514	39.94
cg1855	NCgl1585	hisS	+	AAGCTGcagGATTTCTTGTTTG	14,17	14	581	45.14
cg1855	NCgl1585	hisS	+	TGAAGTCcaaGAGATGACTGCG	13,14	13	676	52.53
cg1855	NCgl1585	hisS	+	GAAGTCcaaGAGATGACTGCGG	14,15	14	677	52.6
cg1855	NCgl1585	hisS	+	GTCcaaGAGATGACTGCGGATG	17	17	680	52.84
cg1855	NCgl1585	hisS	+	GGCGCAcagTCTGGCATTGGTG	14,16	14	866	67.29
cg1855	NCgl1585	hisS	+	GCGCAcagTCTGGCATTGGTGG	15,17	15	867	67.37
cg1855	NCgl1585	hisS	+	GCAcagTCTGGCATTGGTGGCG	13,17	17	869	67.52
cg1855	NCgl1585	hisS	+	GATGGCAcagCTTGGCGGACAG	13,15	13	910	70.71
cg1855	NCgl1585	hisS	+	ATGGCAcagCTTGGCGGACAGG	14,16	14	911	70.78
cg1855	NCgl1585	hisS	+	GGAcagGATCTGTCTGGCATCG	17	17	926	71.95
cg1855	NCgl1585	hisS	+	TGAGcagCACGATGTCGCATTG	13,16	16	1246	96.81
cg1855	NCgl1585	hisS	+	GAGcagCACGATGTCGCATTGG	14,17	17	1247	96.89
cg0890	NCgl0746	-	+	TGCCcaaGTTCTGATCCGCCCG	16,17	16	43	5.39
cg0890	NCgl0746	-	+	GCCcaaGTTCTGATCCGCCCGG	17	17	44	5.51
cg0890	NCgl0746	-	+	GCGATTcaaTTCGGCATCGACG	14	14	71	8.9
cg0890	NCgl0746	-	+	GTCGTCGcgaGTCGTCCCGGTG	13,15	13	130	16.29
cg0890	NCgl0746	-	+	GTCGcgaGTCGTCCCGGTGCTG	16	16	133	16.67
cg0890	NCgl0746	-	+	ACCGCCcgaCCGATCGTTGATG	14,15,16	14	167	20.93
cg0890	NCgl0746	-	+	GCGGCGcagGTGTTGCTGTTCG	14,16	14	284	35.59
cg0890	NCgl0746	-	+	CGGCGcagGTGTTGCTGTTCGG	15,17	15	285	35.71
cg0890	NCgl0746	-	+	GGCGcagGTGTTGCTGTTCGGG	16	16	286	35.84
cg0890	NCgl0746	-	+	GCGcagGTGTTGCTGTTCGGGG	17	17	287	35.96
cg0890	NCgl0746	-	+	CAGACCCcagATCATCGATGAG	13,14,15,16	13	364	45.61
cg0890	NCgl0746	-	+	ACCCcagATCATCGATGAGTCG	16,17	16	367	45.99
cg0890	NCgl0746	-	+	GTCGCCTcgaGAGTTTTTCGAG	13,15,16	13	385	48.25
cg0890	NCgl0746	-	+	ACATTCCcaaCGTCTATCCCCG	13,14,15	13	445	55.76
cg0890	NCgl0746	-	+	TTCCcaaCGTCTATCCCCGCTG	13,16,17	16	448	56.14
cg0890	NCgl0746	-	+	ATCAcgaTCGGGGCCGTGTTTG	16	16	544	68.17
cg0890	NCgl0746	-	-	AGccaATGCGGATCGATATCGC	17	17	576	72.18
cg0890	NCgl0746	-	+	GGCTGCCcgaCTCGTCGCCTGG	13,14,15	13	673	84.34
cg0890	NCgl0746	-	+	GCTGCCcgaCTCGTCGCCTGGG	14,15,16	14	674	84.46
cg0890	NCgl0746	-	-	TGACccaGGCGACGAGTCGGGC	15,16,17	15,16	665	83.33
cg0890	NCgl0746	-	-	GTGACccaGGCGACGAGTCGGG	14,15,16	14,15	666	83.46
cg0890	NCgl0746	-	-	AGTGACccaGGCGACGAGTCGG	13,14,15	13,14	667	83.58
cg0890	NCgl0746	-	-	GGCAAccaTGTATCGGCAGTGA	14,15	14,15	684	85.71
cg0890	NCgl0746	-	-	CGGGCAAccaTGTATCGGCAGT	13,16	13	686	85.96
cg0890	NCgl0746	-	+	ACGATcgaACAAACTCGGTACG	15	15	744	93.23
cg1926	NCgl1642	-	+	ATGAAcaaGCTCTGCGCGACAG	15	15	81	14.29
cg1926	NCgl1642	-	+	GAAcaaGCTCTGCGCGACAGCG	13,17	17	83	14.64
cg1926	NCgl1642	-	-	TGTGCccaAGAACCAACGCTGT	14,15,16	14,15	87	15.34
cg1926	NCgl1642	-	+	TTGGGCAcagTACAAGCACCCG	13,15	13	112	19.75
cg1926	NCgl1642	-	+	GCAcagTACAAGCACCCGCTTG	17	17	116	20.46
cg1926	NCgl1642	-	+	CTTGACcagCGCAAAGAACCAG	14,15	14	134	23.63
cg1926	NCgl1642	-	+	TGACcagCGCAAAGAACCAGAG	13,16,17	16	136	23.99
cg1926	NCgl1642	-	-	AAGACccaCACACGCTCTGAGC	14,15,16	14,15	171	30.16
cg1926	NCgl1642	-	-	TTAAGACccaCACACGCTCTGA	13,14	13	173	30.51
cg1926	NCgl1642	-	+	AACGGGcaaCCACCAGCAGGTG	14	14	350	61.73
cg1926	NCgl1642	-	-	TTCccaTTCACCTGCTGGTGGT	16,17	16,17	346	61.02
cg1926	NCgl1642	-	-	CTTCccaTTCACCTGCTGGTGG	15,16,17	15,16	347	61.2
cg1926	NCgl1642	-	-	TTCTTCccaTTCACCTGCTGGT	13,14,15	13,14	349	61.55
cg1926	NCgl1642	-	-	CTTCTTCccaTTCACCTGCTGG	13,14,17	13	350	61.73
cg1926	NCgl1642	-	+	TATGACcagAGCGACACCGTAG	14,15	14	401	70.72
cg1926	NCgl1642	-	+	GACcagAGCGACACCGTAGATG	17	17	404	71.25
cg1926	NCgl1642	-	+	AAGTcaaACCACCGGTGAAATG	16	16	463	81.66
cg1926	NCgl1642	-	+	CTGAAcaaGGTGATGCACGCCG	15	15	540	95.24
cg1926	NCgl1642	-	-	TTCccaGTGGCTTACCCAGCGG	16,17	16,17	547	96.47
cg1926	NCgl1642	-	-	GATTCccaGTGGCTTACCCAGC	14,15,16	14,15	549	96.83
cg3031	NCgl2640	-	+	TCACCGcgaCCCACCCTGGGCG	14,16,17	14	38	3.37
cg3031	NCgl2640	-	+	CCGcgaCCCACCCTGGGCGTTG	13,14,17	17	41	3.63
cg3031	NCgl2640	-	-	TTTCccaCTCAACGCCCAGGGT	13,15,16,17	15,16	38	3.37
cg3031	NCgl2640	-	-	ATTTCccaCTCAACGCCCAGGG	14,15,16	14,15	39	3.46
cg3031	NCgl2640	-	-	AATTTCccaCTCAACGCCCAGG	13,14,15	13,14	40	3.55
cg3031	NCgl2640	-	+	ATTCCTCcaaAACACCGTGGAG	13,14,16,17	13	172	15.25
cg3031	NCgl2640	-	+	CTCcaaAACACCGTGGAGCTTG	17	17	176	15.6
cg3031	NCgl2640	-	-	GGTccaCAACCGAAGCCCGAGA	14,16,17	16,17	268	23.76
cg3031	NCgl2640	-	-	GAGGTccaCAACCGAAGCCCGA	14,15	14,15	270	23.94
cg3031	NCgl2640	-	-	TTCCccaGTATTGGGTGCGCGC	15,16,17	15,16	362	32.09
cg3031	NCgl2640	-	-	GTTTCCccaGTATTGGGTGCGC	13,14,15,16	13,14	364	32.27
cg3031	NCgl2640	-	+	CACCcaaTACTGGGGAAACCAG	16,17	16	379	33.6
cg3031	NCgl2640	-	+	GGGAAACcagATGTTGATTTGG	13,14	13	391	34.66
cg3031	NCgl2640	-	+	GGAAACcagATGTTGATTTGGG	14,15	14	392	34.75
cg3031	NCgl2640	-	+	GAAACcagATGTTGATTTGGGG	15,16	15	393	34.84
cg3031	NCgl2640	-	-	ATGCCccaAATCAACATCTGGT	14,15,16,17	14,15	384	34.04
cg3031	NCgl2640	-	-	AATGCCccaAATCAACATCTGG	13,14,15,16	13,14	385	34.13
cg3031	NCgl2640	-	-	GGccaCACGCGATCTTCATGGC	13,15,17	17	426	37.77
cg3031	NCgl2640	-	-	CGGccaCACGCGATCTTCATGG	14,16,17	16,17	427	37.85
cg3031	NCgl2640	-	-	CGTCccaTGCTGGAGAGCTTGC	15,16,17	15,16	497	44.06
cg3031	NCgl2640	-	+	CTCTACcaaCAGCTGCCTACAG	14,15	14	566	50.18
cg3031	NCgl2640	-	+	TACcaaCAGCTGCCTACAGCCG	14,17	17	569	50.44
cg3031	NCgl2640	-	+	ACCAAcagCTGCCTACAGCCGG	15	15	570	50.53
cg3031	NCgl2640	-	+	GCCATACcaaTTCCAAAGCTGG	13,14	13	595	52.75
cg3031	NCgl2640	-	+	CCATACcaaTTCCAAAGCTGGG	14,15	14	596	52.84
cg3031	NCgl2640	-	+	TACcaaTTCCAAAGCTGGGATG	17	17	599	53.1
cg3031	NCgl2640	-	-	TTCATCccaGCTTTGGAATTGG	13,14,15	13,14	589	52.22
cg3031	NCgl2640	-	+	AATTCcaaAGCTGGGATGAATG	15,16	15	603	53.46
cg3031	NCgl2640	-	+	ATTCcaaAGCTGGGATGAATGG	16,17	16	604	53.55
cg3031	NCgl2640	-	-	CAccaTTCATCCCAGCTTTGGA	13,17	17	594	52.66
cg3031	NCgl2640	-	+	GCGGATcaaGATAAATCCGGTG	14	14	638	56.56
cg3031	NCgl2640	-	-	GTTCCccaTTTGGATGCGGGGC	14,15,16,17	14,15	684	60.64
cg3031	NCgl2640	-	-	GGTTCCccaTTTGGATGCGGGG	13,14,15,16	13,14	685	60.73
cg3031	NCgl2640	-	-	TGGTTCCccaTTTGGATGCGGG	13,14,15	13	686	60.82
cg3031	NCgl2640	-	-	GTGccaTTGTTGCAGGGAGGGA	16,17	16,17	823	72.96
cg3031	NCgl2640	-	-	CGTGccaTTGTTGCAGGGAGGG	15,16	15,16	824	73.05
cg3031	NCgl2640	-	-	AAACGTGccaTTGTTGCAGGGA	13,17	13	827	73.32
cg3031	NCgl2640	-	+	CCTGcaaCAATGGCACGTTTCG	13,16	16	841	74.56
cg3031	NCgl2640	-	+	CTGcaaCAATGGCACGTTTCGG	14,17	17	842	74.65
cg3031	NCgl2640	-	-	CGccaTTTATTTTCCGAAACGT	17	17	843	74.73
cg3031	NCgl2640	-	+	TGGTTcaaGACGAACTCCGCCG	15	15	936	82.98
cg3031	NCgl2640	-	+	CCGCcgaCTAGTAGCGCAATTG	13,16,17	16	952	84.4
cg3031	NCgl2640	-	+	GTAGCGcaaTTGATGCCTCTAG	14,16	14	962	85.28
cg3031	NCgl2640	-	+	CGCcaaCGCAGAGTGTTTAAAG	14,17	17	1055	93.53
cg0702	NCgl0581	-	+	CCTGcagGAATTCCACCGCCTG	16	16	43	4.73
cg0702	NCgl0581	-	+	CTGcagGAATTCCACCGCCTGG	17	17	44	4.84
cg0702	NCgl0581	-	+	CATCTCCcaaCAAATGGCGCTG	13,14,15,17	13	112	12.32
cg0702	NCgl0581	-	+	CTCCcaaCAAATGGCGCTGCTG	13,16,17	16	115	12.65
cg0702	NCgl0581	-	+	TCCcaaCAAATGGCGCTGCTGG	14,17	17	116	12.76
cg0702	NCgl0581	-	+	GGCcgaAACCTCTACTTCACAG	17	17	173	19.03
cg0702	NCgl0581	-	+	CACAGAAcaaGGCGAAGTGTTG	13	13	190	20.9
cg0702	NCgl0581	-	+	ACAGAAcaaGGCGAAGTGTTGG	14	14	191	21.01
cg0702	NCgl0581	-	+	ATCTCCcaaCTAGAAGTCACCG	14,15,16	14	389	42.79
cg0702	NCgl0581	-	+	TCCcaaCTAGAAGTCACCGCAG	14,17	17	392	43.12
cg0702	NCgl0581	-	-	GACccaTTCGCCCGCGGGAAGG	16,17	16,17	604	66.45
cg0702	NCgl0581	-	-	ATGGACccaTTCGCCCGCGGGA	13,14,15	13,14	607	66.78
cg0702	NCgl0581	-	-	TATGGACccaTTCGCCCGCGGG	13,14	13	608	66.89
cg0702	NCgl0581	-	+	CATGCTCcaaGCACACCTCGTG	13,14,16	13	697	76.68
cg0702	NCgl0581	-	+	TGCTCcaaGCACACCTCGTGCG	15,16	15	699	76.9
cg0702	NCgl0581	-	+	TTTcgaCGAGCCCTCGCCCATG	14,17	17	866	95.27
cg0702	NCgl0581	-	+	TCGAcgaGCCCTCGCCCATGTG	16	16	868	95.49
cg0702	NCgl0581	-	+	CGAcgaGCCCTCGCCCATGTGG	13,17	17	869	95.6
cg1991	NCgl1698	-	+	AGCAcagTATCTCACCCATATG	16	16	94	13.39
cg1991	NCgl1698	-	+	GAGcagGCTATCACCACACATG	13,17	17	191	27.21
cg1991	NCgl1698	-	+	CAAAGcaaATCCCCGACATCCG	15	15	267	38.03
cg1991	NCgl1698	-	+	AAGcaaATCCCCGACATCCGCG	17	17	269	38.32
cg1991	NCgl1698	-	+	CTTATGcagCGTATTGGTACCG	14	14	293	41.74
cg1991	NCgl1698	-	+	ATGcagCGTATTGGTACCGAAG	14,17	17	296	42.17
cg1991	NCgl1698	-	-	GGATGCGccaACCAGCTTCGGT	13,15	13	299	42.59
cg1991	NCgl1698	-	-	GACccaCAGATGCTCGCCGTGG	14,16,17	16,17	319	45.44
cg1991	NCgl1698	-	-	TTGACccaCAGATGCTCGCCGT	14,15,16	14,15	321	45.73
cg1991	NCgl1698	-	+	TGATTTGcgaTTCCCCAATGAG	13	13	409	58.26
cg1991	NCgl1698	-	+	TTGcgaTTCCCCAATGAGATTG	17	17	413	58.83
cg1991	NCgl1698	-	-	AAccaCTCAATCTCATTGGGGA	13,15,17	17	408	58.12
cg1991	NCgl1698	-	-	CAAccaCTCAATCTCATTGGGG	14,16,17	16,17	409	58.26
cg1991	NCgl1698	-	-	TTCAAccaCTCAATCTCATTGG	14,15	14,15	411	58.55
cg1991	NCgl1698	-	+	CATCcgaCCAGATCATGAATCG	13,16,17	16	490	69.8
cg1991	NCgl1698	-	+	CCCCGcagCCCGTGCTCTCTCG	15,17	15	645	91.88
cg1368	NCgl1165	atpD	+	TGAAGAGcagAACGCACAGCAG	13	13	31	2.14
cg1368	NCgl1165	atpD	+	GAAGAGcagAACGCACAGCAGG	14	14	32	2.21
cg1368	NCgl1165	atpD	+	GAGcagAACGCACAGCAGGCAG	17	17	35	2.42
cg1368	NCgl1165	atpD	+	AACGCAcagCAGGCAGCCACTG	14,16	14	41	2.83
cg1368	NCgl1165	atpD	+	GCAcagCAGGCAGCCACTGCCG	14,17	17	44	3.04
cg1368	NCgl1165	atpD	+	CACAGcagGCAGCCACTGCCGG	15	15	45	3.11
cg1368	NCgl1165	atpD	-	TGCCccaACGCTCGATCTCTGG	15,16,17	15,16	368	25.4
cg1368	NCgl1165	atpD	+	ATTCGATcagCTTGAGGGTAAG	13,17	13	421	29.05
cg1368	NCgl1165	atpD	+	GATcagCTTGAGGGTAAGACCG	14,17	17	425	29.33
cg1368	NCgl1165	atpD	+	TTATCcagGAAATGATCACCCG	15,16	15	549	37.89
cg1368	NCgl1165	atpD	+	CGTTCTCcagGACACCGCCCTG	13,14,16	13	667	46.03
cg1368	NCgl1165	atpD	+	GTTCTCcagGACACCGCCCTGG	14,15,17	14	668	46.1
cg1368	NCgl1165	atpD	+	TCTCcagGACACCGCCCTGGTG	16,17	16	670	46.24
cg1368	NCgl1165	atpD	+	GGTcagATGGATGAGCCACCAG	17	17	695	47.96
cg1368	NCgl1165	atpD	+	CGATGTTcagAACCAGGACGTG	13	13	769	53.07
cg1368	NCgl1165	atpD	+	TGTTcagAACCAGGACGTGCTG	16	16	772	53.28
cg1368	NCgl1165	atpD	+	TCAGAACcagGACGTGCTGCTG	13,14	13	775	53.49
cg1368	NCgl1165	atpD	+	TTTCACCcagGCAGGTTCTGAG	13,14,15,17	13	817	56.38
cg1368	NCgl1165	atpD	+	TTCACCcagGCAGGTTCTGAGG	14,15,16	14	818	56.45
cg1368	NCgl1165	atpD	+	GGTTACcagCCAACCCTGGCTG	14,15	14	875	60.39
cg1368	NCgl1165	atpD	+	TACcagCCAACCCTGGCTGACG	13,14,17	17	878	60.59
cg1368	NCgl1165	atpD	+	CTGcagGCCGTTTACGTTCCTG	13,17	17	956	65.98
cg1368	NCgl1165	atpD	+	CTGGGTcagAACTTCTTCGTTG	14	14	1277	88.13
cg1368	NCgl1165	atpD	+	GGTcagAACTTCTTCGTTGCAG	17	17	1280	88.34
cg1368	NCgl1165	atpD	+	GATcagGCTTTCAACGGCCTCG	13,17	17	1397	96.41
cg0402	NCgl0326	rmlCD	-	AAccaGCCGCGGTTGTCGCCGT	13,14,17	17	78	5.74
cg0402	NCgl0326	rmlCD	-	TTGAAccaGCCGCGGTTGTCGC	14,15	14,15	81	5.96
cg0402	NCgl0326	rmlCD	-	TGccaATTTTCCTTGAACCAGC	17	17	93	6.84
cg0402	NCgl0326	rmlCD	+	AAATTGGcagCGCACCAAGATG	13	13	118	8.68
cg0402	NCgl0326	rmlCD	-	TTTATCccaCGGCTCAGCGTGC	13,14,15	13,14	208	15.31
cg0402	NCgl0326	rmlCD	+	GTAACGcaaAAAATTACCCCTG	14,16	14	320	23.55
cg0402	NCgl0326	rmlCD	+	ACGcaaAAAATTACCCCTGACG	17	17	323	23.77
cg0402	NCgl0326	rmlCD	+	GGCTTCcagGCGCTCGAGGACG	14,15	14	377	27.74
cg0402	NCgl0326	rmlCD	+	GCTTCcagGCGCTCGAGGACGG	15,16	15	378	27.81
cg0402	NCgl0326	rmlCD	-	GAccaATGATCGTTGACGAGGT	17	17	402	29.58
cg0402	NCgl0326	rmlCD	-	GGAccaATGATCGTTGACGAGG	16,17	16,17	403	29.65
cg0402	NCgl0326	rmlCD	-	GGGGAccaATGATCGTTGACGA	14,15	14,15	405	29.8
cg0402	NCgl0326	rmlCD	-	GGccaGTCGATCATGTTGAGGT	13,17	17	450	33.11
cg0402	NCgl0326	rmlCD	-	CGGccaGTCGATCATGTTGAGG	16,17	16,17	451	33.19
cg0402	NCgl0326	rmlCD	-	AGCGGccaGTCGATCATGTTGA	14,15	14,15	453	33.33
cg0402	NCgl0326	rmlCD	+	CGGCGGAcaaCTGGGAACCGCG	13,17	13	580	42.68
cg0402	NCgl0326	rmlCD	+	ACGCGCGcagTTCCCAGACGCG	13,15,17	13	604	44.44
cg0402	NCgl0326	rmlCD	+	CGCGCGcagTTCCCAGACGCGG	14,16	14	605	44.52
cg0402	NCgl0326	rmlCD	-	TTccaCGCGCGAGCCTCGGTGA	13,15,17	17	654	48.12
cg0402	NCgl0326	rmlCD	-	GTTTccaCGCGCGAGCCTCGGT	13,15,16	15,16	656	48.27
cg0402	NCgl0326	rmlCD	-	TGTTTccaCGCGCGAGCCTCGG	14,15	14,15	657	48.34
cg0402	NCgl0326	rmlCD	+	TTGACcagGCAGAACACGACCG	15,16	15	729	53.64
cg0402	NCgl0326	rmlCD	+	GACcagGCAGAACACGACCGCG	13,17	17	731	53.79
cg0402	NCgl0326	rmlCD	-	ATGTCccaCGCTGCTGCGCGGT	14,15,16	14,15	735	54.08
cg0402	NCgl0326	rmlCD	-	GATGTCccaCGCTGCTGCGCGG	13,14,15	13,14	736	54.16
cg0402	NCgl0326	rmlCD	+	TACGGCcaaTCCAAAGCAGCCG	14,15	14	908	66.81
cg0402	NCgl0326	rmlCD	+	ACGGCcaaTCCAAAGCAGCCGG	15,16	15	909	66.89
cg0402	NCgl0326	rmlCD	+	GGCcaaTCCAAAGCAGCCGGCG	13,17	17	911	67.03
cg0402	NCgl0326	rmlCD	+	ACCTGGcagACCCGCCTCAACG	14	14	1331	97.94
-	NCgl1795	-	+	GACCACcagCTCGCTCTTAATG	14,15,17	14	68	11.93
-	NCgl1795	-	+	CCACcagCTCGCTCTTAATGAG	13,16,17	16	70	12.28
-	NCgl1795	-	-	GAccaGGGATTTTTCATATAGC	17	17	114	20
-	NCgl1795	-	-	CGccaCTCGGCGATAGGCGTGT	13,15,17	17	144	25.26
-	NCgl1795	-	-	GTCGccaCTCGGCGATAGGCGT	13,15,16	15,16	146	25.61
-	NCgl1795	-	-	CGCGTCGccaCTCGGCGATAGG	13,15	13	149	26.14
-	NCgl1795	-	-	TGccaCTGGGTGATGCGCTCGC	15,17	17	168	29.47
-	NCgl1795	-	+	ATCACCcagTGGCAGCGCACCG	14,15,16	14	188	32.98
-	NCgl1795	-	+	CACCcagTGGCAGCGCACCGAG	16,17	16	190	33.33
-	NCgl1795	-	+	TGGcagCGCACCGAGATCATTG	14,17	17	197	34.56
-	NCgl1795	-	+	GTCAATcaaCGCGATGATGACG	14	14	218	38.25
-	NCgl1795	-	+	CACATTcagCTCAACACCGACG	14	14	275	48.25
-	NCgl1795	-	-	CGccaGACAGCGCGCGGTGAGT	13,17	17	456	80
-	NCgl1795	-	-	TGCGccaGACAGCGCGCGGTGA	15,16	15,16	458	80.35
-	NCgl1795	-	-	GGTGCGccaGACAGCGCGCGGT	13,14,16	13,14	460	80.7
-	NCgl1795	-	-	TGGTGCGccaGACAGCGCGCGG	13,15	13	461	80.88
cg3280	NCgl2858	-	+	GTTCGCGcagATGATGATCCCG	13,15,17	13	235	35.61
cg3280	NCgl2858	-	+	GCATCACcaaCAGGCCGTGGAG	13,14,16	13	256	38.79
cg3280	NCgl2858	-	+	TCACcaaCAGGCCGTGGAGATG	13,16,17	16	259	39.24
cg3280	NCgl2858	-	+	ACCAAcagGCCGTGGAGATGAG	15	15	261	39.55
cg3280	NCgl2858	-	+	CAAcagGCCGTGGAGATGAGTG	13,17	17	263	39.85
cg3280	NCgl2858	-	+	TTCACCcagGGTGTTATCGATG	14,15,16	14	329	49.85
cg3280	NCgl2858	-	+	GATGCCcagGGCCCGGAGATCG	14,15,16	14	347	52.58
cg3280	NCgl2858	-	-	CTTCccaGGTCTCGAGCATGGT	15,16,17	15,16	368	55.76
cg3280	NCgl2858	-	+	GACGCCcagGGCACCGAGGCTG	14,15,16	14	488	73.94
cg3280	NCgl2858	-	+	GAGcagATGACCGCCCACCATG	17	17	524	79.39
cg3280	NCgl2858	-	+	GGCcagAACCCGCAGGCCATCG	17	17	584	88.48
cg3280	NCgl2858	-	+	GAACCCGcagGCCATCGCTCTG	13,15,16,17	13	589	89.24
cg3280	NCgl2858	-	+	AACCCGcagGCCATCGCTCTGG	14,16,17	14	590	89.39
cg3280	NCgl2858	-	+	CCGcagGCCATCGCTCTGGCTG	13,17	17	593	89.85
cg3280	NCgl2858	-	+	TGAGcagGTCATTGAAGATCAG	16	16	613	92.88
cg3280	NCgl2858	-	+	GAGcagGTCATTGAAGATCAGG	17	17	614	93.03
cg3280	NCgl2858	-	+	GAAGATcagGAGGCCGAGATCG	14	14	626	94.85
cg3280	NCgl2858	-	+	GATcagGAGGCCGAGATCGCCG	17	17	629	95.3
cg3280	NCgl2858	-	+	GATGGAGcagATGCTCAACGAG	13	13	652	98.79
cg0256	NCgl0204	-	+	GGTTTATcagGGGGTGTCGTTG	13	13	208	23.34
cg0256	NCgl0204	-	+	TTATcagGGGGTGTCGTTGTCG	16	16	211	23.68
cg0256	NCgl0204	-	+	GAGGTCTcagAGGATGGATGGG	13,15	13	298	33.45
cg0256	NCgl0204	-	+	TCTcagAGGATGGATGGGATTG	17	17	302	33.89
cg0256	NCgl0204	-	+	GAAGcagATGGCGCATGATCTG	16	16	448	50.28
cg0256	NCgl0204	-	+	GGCGcagCTGCGGGAGTTTTTG	13,16	16	493	55.33
cg0256	NCgl0204	-	+	GCGcagCTGCGGGAGTTTTTGG	14,17	17	494	55.44
cg0256	NCgl0204	-	+	ATGGTGcagGAGCTGCGGGATG	14	14	557	62.51
cg0256	NCgl0204	-	+	GTGcagGAGCTGCGGGATGCTG	17	17	560	62.85
cg0256	NCgl0204	-	+	GACCAGGcagAATGTGGTGGTG	13,17	13	589	66.11
cg0256	NCgl0204	-	+	ACCAGGcagAATGTGGTGGTGG	14	14	590	66.22
cg0256	NCgl0204	-	+	CAGGcagAATGTGGTGGTGGAG	16	16	592	66.44
cg0256	NCgl0204	-	+	AGGcagAATGTGGTGGTGGAGG	17	17	593	66.55
cg0256	NCgl0204	-	+	GGATATTcagGTGGTGGGTGTG	13	13	625	70.15
cg0256	NCgl0204	-	+	GATATTcagGTGGTGGGTGTGG	14	14	626	70.26
cg0256	NCgl0204	-	+	TATTcagGTGGTGGGTGTGGCG	16	16	628	70.48
cg0256	NCgl0204	-	+	GTATCACcagGCGAATAGGCGG	13,14,16	13	673	75.53
cg0256	NCgl0204	-	-	CTCTTccaGCGATCAATGATGA	14,15	14,15	687	77.1
cg0256	NCgl0204	-	+	CGTGGTAcaaGGCCATGTGCCG	13	13	730	81.93
cg0256	NCgl0204	-	+	GGTAcaaGGCCATGTGCCGTTG	16	16	733	82.27
cg0256	NCgl0204	-	+	GAAAACGcaaGGCGTTGGGCCG	13,15	13	853	95.74
cg0256	NCgl0204	-	+	AAAACGcaaGGCGTTGGGCCGG	14,16	14	854	95.85
cg0256	NCgl0204	-	+	AACGcaaGGCGTTGGGCCGGTG	16	16	856	96.07
cg0256	NCgl0204	-	-	GTTGTGccaCCTAAACACCGGC	13,14	13,14	859	96.41
cg0256	NCgl0204	-	-	CGTTGTGccaCCTAAACACCGG	13	13	860	96.52
cg3240	NCgl2828	-	+	GAGCcaaGCAATAGATAGCAAG	16,17	16	31	2.48
cg3240	NCgl2828	-	+	AGCcaaGCAATAGATAGCAAGG	13,17	17	32	2.56
cg3240	NCgl2828	-	+	GGTCTCcaaGGTGCGCTGCTTG	14,15,17	14	404	32.37
cg3240	NCgl2828	-	+	CTCcaaGGTGCGCTGCTTGCTG	17	17	407	32.61
cg3240	NCgl2828	-	-	TTGccaATGAGTTACTTCAAGT	16,17	16,17	547	43.83
cg3240	NCgl2828	-	+	TCATTGGcaaAACGCACTGCTG	13	13	571	45.75
cg3240	NCgl2828	-	+	CATTGGcaaAACGCACTGCTGG	14	14	572	45.83
cg3240	NCgl2828	-	+	ATTGGcaaAACGCACTGCTGGG	15	15	573	45.91
cg3240	NCgl2828	-	+	TCCCAAGcagCGGAAATTCCAG	13,17	13	643	51.52
cg3240	NCgl2828	-	+	CAAGcagCGGAAATTCCAGCCG	13,16	16	646	51.76
cg3240	NCgl2828	-	+	ATTGATcagTTTGGGCTGAGTG	14	14	806	64.58
cg3240	NCgl2828	-	+	GATcagTTTGGGCTGAGTGAAG	17	17	809	64.82
cg3240	NCgl2828	-	-	GGAACTccaGGTCCCGGCCAGA	13,14,16	13,14	847	67.87
cg3240	NCgl2828	-	+	TTCCACCcagGCGGGTGCGTTG	13,14,15,17	13	877	70.27
cg3240	NCgl2828	-	+	CCACCcagGCGGGTGCGTTGAG	15,16,17	15	879	70.43
cg3240	NCgl2828	-	+	CACCcagGCGGGTGCGTTGAGG	16,17	16	880	70.51
cg3240	NCgl2828	-	+	ACCcagGCGGGTGCGTTGAGGG	13,17	17	881	70.59
cg3240	NCgl2828	-	-	CGATccaTCCCGAAGCACTGGA	15,16	15,16	1028	82.37
cg3240	NCgl2828	-	-	AAACccaACCAATCACCGAGGA	15,16,17	15,16	1115	89.34
cg3240	NCgl2828	-	-	GAAACccaACCAATCACCGAGG	14,15,16	14,15	1116	89.42
cg3240	NCgl2828	-	-	CAGAAACccaACCAATCACCGA	13,14	13	1118	89.58
cg3240	NCgl2828	-	-	GAATCAAccaGCCAATGAACGC	13,16	13	1169	93.67
cg3400	NCgl2966	'thiD2	+	TTCAGcaaGATGGTTACCAATG	15	15	63	10.5
cg3400	NCgl2966	'thiD2	+	TCAGcaaGATGGTTACCAATGG	16	16	64	10.67
cg3400	NCgl2966	'thiD2	-	AGTccaTTGGTAACCATCTTGC	16,17	16,17	55	9.17
cg3400	NCgl2966	'thiD2	+	TTACcaaTGGACTGAGCATTTG	16,17	16	76	12.67
cg3400	NCgl2966	'thiD2	+	ACTGcaaCATCTCCGTAACTCG	13,16	16	109	18.17
cg3400	NCgl2966	'thiD2	+	ACCTGcagGGATTGAAGATACG	15	15	138	23
cg3400	NCgl2966	'thiD2	+	AGATcaaGGGGTAGAACTTCTG	16	16	190	31.67
cg3400	NCgl2966	'thiD2	+	TATGAGcaaGGCCCCCAGTACG	14	14	317	52.83
cg3400	NCgl2966	'thiD2	+	GAGcaaGGCCCCCAGTACGTAG	17	17	320	53.33
cg3400	NCgl2966	'thiD2	+	CCCCcagTACGTAGTCGTCAAG	16,17	16	328	54.67
cg3400	NCgl2966	'thiD2	+	CCCcagTACGTAGTCGTCAAGG	17	17	329	54.83
cg3400	NCgl2966	'thiD2	-	AAGccaTACGGAGGTAAAAGGT	16,17	16,17	568	94.67
cg3400	NCgl2966	'thiD2	-	CAAGccaTACGGAGGTAAAAGG	15,16	15,16	569	94.83
cg1167	NCgl0985	-	+	GCACTTcgaCGCGAACCAGATG	14,17	14	92	51.11
cg1167	NCgl0985	-	+	ACTTcgaCGCGAACCAGATGAG	13,16	16	94	52.22
cg1167	NCgl0985	-	+	GAGcaaGAGTCTGAACGACCTG	17	17	167	92.78
cg0828	NCgl0691	-	-	AAAAGccaTTGCAGGGAGTTGT	14,15	14,15	60	10.64
cg0828	NCgl0691	-	+	TCCCTGcaaTGGCTTTTCGACG	14,17	14	77	13.65
cg0828	NCgl0691	-	-	AGCAGccaTTCATAGGTGGTGG	14,15	14,15	159	28.19
cg0828	NCgl0691	-	-	TGAGCAGccaTTCATAGGTGGT	13,16	13	161	28.55
cg0828	NCgl0691	-	-	GTccaCTTGTGGGGATCGCTGA	15,17	17	198	35.11
cg0828	NCgl0691	-	-	AACACccaCGTGGGGCGATCGC	14,15,16	14,15	231	40.96
cg0828	NCgl0691	-	+	GGCGGGTcaaTTCTTTGATGCG	13	13	400	70.92
cg0828	NCgl0691	-	+	GCGGGTcaaTTCTTTGATGCGG	14	14	401	71.1
cg0828	NCgl0691	-	+	CGGGTcaaTTCTTTGATGCGGG	15	15	402	71.28
cg0828	NCgl0691	-	+	GGTcaaTTCTTTGATGCGGGTG	17	17	404	71.63
cg0828	NCgl0691	-	+	AAGGGcagCCAGCGATGCCCCG	15	15	471	83.51
cg1152	NCgl0973	seuB	+	CTGCGcagCGCGAACAGGATCG	15,17	15	81	7.5
cg1152	NCgl0973	seuB	+	GCGcagCGCGAACAGGATCGAG	14,17	17	83	7.69
cg1152	NCgl0973	seuB	+	GCGAAcagGATCGAGAATTCAG	15	15	90	8.33
cg1152	NCgl0973	seuB	+	CAGGATcgaGAATTCAGCCGTG	14	14	95	8.8
cg1152	NCgl0973	seuB	+	GCAAAGcagCTTAGTGCCGGTG	14	14	122	11.3
cg1152	NCgl0973	seuB	+	CAAAGcagCTTAGTGCCGGTGG	15	15	123	11.39
cg1152	NCgl0973	seuB	+	AAAGcagCTTAGTGCCGGTGGG	13,16	16	124	11.48
cg1152	NCgl0973	seuB	+	GTGGCTGcgaAAAATCGCTGAG	13,16	13	322	29.81
cg1152	NCgl0973	seuB	+	CTGcgaAAAATCGCTGAGAAAG	17	17	326	30.19
cg1152	NCgl0973	seuB	+	CAAGATCcgaAAGGAAGGCGAG	13,14	13	406	37.59
cg1152	NCgl0973	seuB	-	ATccaGTCGGCGTAAAGACTGC	13,17	17	453	41.94
cg1152	NCgl0973	seuB	-	TTGAATccaGTCGGCGTAAAGA	13,14	13,14	457	42.31
cg1152	NCgl0973	seuB	+	TGGATTcaaGTACATGCGAAAG	14	14	482	44.63
cg1152	NCgl0973	seuB	+	ATTcaaGTACATGCGAAAGATG	17	17	485	44.91
cg1152	NCgl0973	seuB	+	GATcaaGATGTTTTCGCCTTTG	17	17	512	47.41
cg1152	NCgl0973	seuB	+	GGGcaaCAACTATTTGCCTCCG	14,17	17	584	54.07
cg1152	NCgl0973	seuB	+	GGCAAcaaCTATTTGCCTCCGG	15	15	585	54.17
cg1152	NCgl0973	seuB	+	CGCTTTCcagGCGCTGGCGCAG	13,14	13	676	62.59
cg1152	NCgl0973	seuB	+	GCTGGCGcagTCACATCATTTG	13,15	13	688	63.7
cg1152	NCgl0973	seuB	+	ATTTCGcagGCAATCACCCGTG	14,16	14	725	67.13
cg1152	NCgl0973	seuB	+	TGATCCGcagGTGCAACAGGTG	13,15,16	13	814	75.37
cg1152	NCgl0973	seuB	+	GATCCGcagGTGCAACAGGTGG	14,16,17	14	815	75.46
cg1152	NCgl0973	seuB	+	TCCGcagGTGCAACAGGTGGTG	16	16	817	75.65
cg1152	NCgl0973	seuB	+	CCGcagGTGCAACAGGTGGTGG	17	17	818	75.74
cg1152	NCgl0973	seuB	+	CAGGTGcaaCAGGTGGTGGGTG	14	14	821	76.02
cg1152	NCgl0973	seuB	+	GGTGcaaCAGGTGGTGGGTGAG	13,16	16	823	76.2
cg1152	NCgl0973	seuB	+	GTGcaaCAGGTGGTGGGTGAGG	14,17	17	824	76.3
cg1152	NCgl0973	seuB	+	GCAAcagGTGGTGGGTGAGGTG	16	16	826	76.48
cg1152	NCgl0973	seuB	+	ATCTTTcagGGTTTCGCACAAG	14	14	875	81.02
cg1152	NCgl0973	seuB	+	TTCGCAcaaGAACTGGATCTTG	14,16	14	887	82.13
cg1152	NCgl0973	seuB	+	GCAcaaGAACTGGATCTTGTCG	17	17	890	82.41
cg1152	NCgl0973	seuB	+	CGCCTACcaaGCCCAGTTAGCG	13,14,17	13	970	89.81
cg1152	NCgl0973	seuB	+	GCCTACcaaGCCCAGTTAGCGG	14,15	14	971	89.91
cg1152	NCgl0973	seuB	+	CTACcaaGCCCAGTTAGCGGTG	16,17	16	973	90.09
cg1152	NCgl0973	seuB	+	TACcaaGCCCAGTTAGCGGTGG	13,17	17	974	90.19
cg1152	NCgl0973	seuB	+	AGCcagGCCACCCAGGCCTTTG	13,17	17	1010	93.52
cg1152	NCgl0973	seuB	+	GCCACCcagGCCTTTGAGGTTG	14,15,16	14	1016	94.07
cg1152	NCgl0973	seuB	+	CCACCcagGCCTTTGAGGTTGG	15,16,17	15	1017	94.17
cg1152	NCgl0973	seuB	+	ACCcagGCCTTTGAGGTTGGCG	13,17	17	1019	94.35
cg2356	NCgl2065	-	+	AAGACGcgaAACCCGGTGCTTG	14,16	14	35	4.08
cg2356	NCgl2065	-	-	CATccaCGCAACCAACGCGGGT	14,16,17	16,17	124	14.45
cg2356	NCgl2065	-	-	CGCATccaCGCAACCAACGCGG	14,15	14,15	126	14.69
cg2356	NCgl2065	-	-	CTCGCATccaCGCAACCAACGC	13,16	13	128	14.92
cg2356	NCgl2065	-	+	TGGATGcgaGTAGCAGCGGCTG	14	14	152	17.72
cg2356	NCgl2065	-	+	GATGcgaGTAGCAGCGGCTGCG	16	16	154	17.95
cg2356	NCgl2065	-	+	ATGcgaGTAGCAGCGGCTGCGG	17	17	155	18.07
cg2356	NCgl2065	-	+	TGCAGTGcgaAATTTTATTGGG	13	13	202	23.54
cg2356	NCgl2065	-	+	AGTGcgaAATTTTATTGGGCAG	16	16	205	23.89
cg2356	NCgl2065	-	+	ATTGGGcagACCGGGTTTTATG	14	14	218	25.41
cg2356	NCgl2065	-	+	TGGGcagACCGGGTTTTATGCG	16	16	220	25.64
cg2356	NCgl2065	-	+	GGGcagACCGGGTTTTATGCGG	13,17	17	221	25.76
cg2356	NCgl2065	-	+	GTGCGcagTGGTCGGCCAACAG	15,17	15	429	50
cg2356	NCgl2065	-	+	GCGcagTGGTCGGCCAACAGCG	17	17	431	50.23
cg2356	NCgl2065	-	-	CAGCccaCAGTAATGCTGCTGC	13,15,16,17	15,16	461	53.73
cg2356	NCgl2065	-	-	ATGCccaCGTGAATCCCACCGC	13,15,16,17	15,16	542	63.17
cg2356	NCgl2065	-	-	GACCCGGccaCCACCAGATCGC	13,16,17	13	584	68.07
cg2356	NCgl2065	-	+	TGACcagATTGTGCTCCGCATG	16,17	16	703	81.93
cg2356	NCgl2065	-	+	GACcagATTGTGCTCCGCATGG	17	17	704	82.05
cg2356	NCgl2065	-	+	GGCCGGGcgaTCCTACTTTGCG	13,17	13	724	84.38
cg2356	NCgl2065	-	+	CGGGcgaTCCTACTTTGCGCTG	16	16	727	84.73
cg2356	NCgl2065	-	+	GCTGGGCcaaATGTTGTCGGTG	13,14	13	796	92.77
cg2356	NCgl2065	-	+	CTGGGCcaaATGTTGTCGGTGG	14,15	14	797	92.89
cg2356	NCgl2065	-	+	GGCcaaATGTTGTCGGTGGCTG	17	17	800	93.24
cg1545	NCgl1310	uriT	+	TGTTcagCCGAGTAAAACCTCG	13,16	16	28	1.93
cg1545	NCgl1310	uriT	+	GTTcagCCGAGTAAAACCTCGG	13,14,17	17	29	2
cg1545	NCgl1310	uriT	+	CTTCcagCTCAACGCCTCCATG	13,16,17	16	100	6.9
cg1545	NCgl1310	uriT	+	AGCTGCCcaaATCGGCATGACG	13,14,15	13	166	11.46
cg1545	NCgl1310	uriT	+	TGCCcaaATCGGCATGACGCAG	16,17	16	169	11.66
cg1545	NCgl1310	uriT	+	ACGcagACTGCTTTCTTCACCG	13,17	17	185	12.77
cg1545	NCgl1310	uriT	+	CTGCGCcagCAGGTAACCAATG	14,15,17	14	401	27.67
cg1545	NCgl1310	uriT	+	CCAGcagGTAACCAATGAAAAG	16	16	406	28.02
cg1545	NCgl1310	uriT	+	AAGcaaTATGCGCTACTTCTCG	17	17	425	29.33
cg1545	NCgl1310	uriT	-	AAccaGCCACCAGCAAGCGCGT	13,14,17	17	474	32.71
cg1545	NCgl1310	uriT	-	AGCCAAccaGCCACCAGCAAGC	13,14,17	13,14	478	32.99
cg1545	NCgl1310	uriT	-	ATGACccaGAAGATGGAACGGA	14,15,16	14,15	513	35.4
cg1545	NCgl1310	uriT	-	CATGACccaGAAGATGGAACGG	13,14,15	13,14	514	35.47
cg1545	NCgl1310	uriT	-	CAAGccaGTCCATCTTCGGGGT	15,16	15,16	602	41.55
cg1545	NCgl1310	uriT	-	CACCAAGccaGTCCATCTTCGG	13,17	13	605	41.75
cg1545	NCgl1310	uriT	-	AATccaGTTCGCGGCACCGAGT	16,17	16,17	685	47.27
cg1545	NCgl1310	uriT	-	AGAATccaGTTCGCGGCACCGA	14,15	14,15	687	47.41
cg1545	NCgl1310	uriT	+	CCTCGGTcaaCGACGCACCTGG	13,17	13	814	56.18
cg1545	NCgl1310	uriT	+	CTCGGTcaaCGACGCACCTGGG	14	14	815	56.25
cg1545	NCgl1310	uriT	-	CAATGCccaGGTGCGTCGTTGA	13,14,15	13,14	808	55.76
cg1545	NCgl1310	uriT	+	TCAAcgaCGCACCTGGGCATTG	13,16	16	820	56.59
cg1545	NCgl1310	uriT	+	CTTGCGcagGATGCTGCCAACG	14,16	14	905	62.46
cg1545	NCgl1310	uriT	+	TTGCGcagGATGCTGCCAACGG	15,17	15	906	62.53
cg1545	NCgl1310	uriT	+	GCGcagGATGCTGCCAACGGTG	17	17	908	62.66
cg1545	NCgl1310	uriT	-	AGTGTccaCCAGGACACCACGC	14,15	14,15	933	64.39
cg1545	NCgl1310	uriT	+	GTCCTGcaaATTGGTATCGCTG	14,17	14	1043	71.98
cg1545	NCgl1310	uriT	+	AACAACcaaGGCTATCTGCCTG	14,15	14	1214	83.78
cg1545	NCgl1310	uriT	+	ACAACcaaGGCTATCTGCCTGG	15,16	15	1215	83.85
cg1545	NCgl1310	uriT	-	CGCCAGCccaCATGCCTGCGGC	13,14,17	13	1319	91.03
cg1545	NCgl1310	uriT	+	AAAGTCcagGCTGAAGAAGCCG	14,15	14	1430	98.69
cg2974	NCgl2594	lysS	+	CTGAGcagCTGCGAATTCGTCG	15	15	63	3.99
cg2974	NCgl2594	lysS	+	GAGcagCTGCGAATTCGTCGCG	14,17	17	65	4.12
cg2974	NCgl2594	lysS	+	GCTGcgaATTCGTCGCGAAAAG	16	16	70	4.44
cg2974	NCgl2594	lysS	+	TCCcaaTTTGTTGTCATTACAG	17	17	170	10.77
cg2974	NCgl2594	lysS	+	GACCTCcaaGAGCGCGAAGAAG	14,15,17	14	194	12.29
cg2974	NCgl2594	lysS	+	ACCTCcaaGAGCGCGAAGAAGG	15,16	15	195	12.36
cg2974	NCgl2594	lysS	+	CTCcaaGAGCGCGAAGAAGGCG	17	17	197	12.48
cg2974	NCgl2594	lysS	+	CGTCcaaGCAATGCTGTCCCTG	16,17	16	340	21.55
cg2974	NCgl2594	lysS	+	GTCcaaGCAATGCTGTCCCTGG	13,17	17	341	21.61
cg2974	NCgl2594	lysS	-	CGGCTTTccaGGCCTTGAGGGA	13,17	13	368	23.32
cg2974	NCgl2594	lysS	-	TGccaGGAGTCAGCCATCACGG	17	17	456	28.9
cg2974	NCgl2594	lysS	+	CGCGAAcaaGCCCGCACCAACG	14	14	584	37.01
cg2974	NCgl2594	lysS	+	CGAAcaaGCCCGCACCAACGCG	16	16	586	37.14
cg2974	NCgl2594	lysS	+	CGAAGACcaaGACTTCCTTGAG	13,14	13	649	41.13
cg2974	NCgl2594	lysS	+	GAAGACcaaGACTTCCTTGAGG	14,15	14	650	41.19
cg2974	NCgl2594	lysS	+	GACcaaGACTTCCTTGAGGTAG	17	17	653	41.38
cg2974	NCgl2594	lysS	+	ATGCTGcaaACCCTCCACGGTG	14,17	14	683	43.28
cg2974	NCgl2594	lysS	+	TGCTGcaaACCCTCCACGGTGG	15	15	684	43.35
cg2974	NCgl2594	lysS	+	CTGcaaACCCTCCACGGTGGCG	13,17	17	686	43.47
cg2974	NCgl2594	lysS	-	AGGTTCCccaGGCTTCGTAGGT	13,14,15	13	881	55.83
cg2974	NCgl2594	lysS	+	CTCGTCcaaTCCGTCGCCCAAG	14,15	14	944	59.82
cg2974	NCgl2594	lysS	+	GTCcaaTCCGTCGCCCAAGAAG	13,17	17	947	60.01
cg2974	NCgl2594	lysS	-	TTccaCTCGCCGCCGAGGTCGT	13,15,17	17	999	63.31
cg2974	NCgl2594	lysS	-	GACTTTccaCTCGCCGCCGAGG	13,14	13,14	1003	63.56
cg2974	NCgl2594	lysS	+	GGAcaaCCAGAAGTAACCATCG	13,14,17	17	1085	68.76
cg2974	NCgl2594	lysS	-	GTCCccaGCCGCCGTTTTCGGG	15,16,17	15,16	1148	72.75
cg2974	NCgl2594	lysS	-	TGTCCccaGCCGCCGTTTTCGG	14,15,16,17	14,15	1149	72.81
cg2974	NCgl2594	lysS	-	TTCccaGATTTCTTCGACGAGT	16,17	16,17	1177	74.59
cg2974	NCgl2594	lysS	-	AGTTCccaGATTTCTTCGACGA	14,15,16	14,15	1179	74.71
cg2974	NCgl2594	lysS	+	CACACGCcaaCACCGCACCAAG	13,14,16	13	1279	81.05
cg2974	NCgl2594	lysS	+	CGCcaaCACCGCACCAAGCCAG	14,17	17	1283	81.31
cg2974	NCgl2594	lysS	-	AGGTCccaCTTTTCGGTGACGC	14,15,16	14,15	1293	81.94
cg2974	NCgl2594	lysS	+	GTCATCcaaCGCGAACGCTTCG	14,15	14	1379	87.39
cg2974	NCgl2594	lysS	+	ATCcaaCGCGAACGCTTCGAAG	14,17	17	1382	87.58
cg2974	NCgl2594	lysS	+	GAAGACcaaGCCCGCCTCGCCG	14,15	14	1400	88.72
cg2974	NCgl2594	lysS	+	GACcaaGCCCGCCTCGCCGCCG	13,17	17	1403	88.91
cg2336	NCgl2047	-	+	GTTGCCcagGCTCAGTCCTCTG	14,15,16	14	65	13.37
cg2336	NCgl2047	-	+	GCCcagGCTCAGTCCTCTGACG	13,17	17	68	13.99
cg2336	NCgl2047	-	+	GGCTcagTCCTCTGACGCACTG	16	16	73	15.02
cg2336	NCgl2047	-	+	TCATCAcagATCCTTGATGATG	14,16	14	119	24.49
cg2336	NCgl2047	-	+	TCAcagATCCTTGATGATGATG	17	17	122	25.1
cg2336	NCgl2047	-	-	GGccaGGTTTCGTTTCCATCGA	17	17	141	29.01
cg2336	NCgl2047	-	+	GAAGAGcagCAAGCACTGATCG	14	14	281	57.82
cg2336	NCgl2047	-	+	AGCAGcaaGCACTGATCGATCG	15	15	285	58.64
cg2336	NCgl2047	-	+	GCAGcaaGCACTGATCGATCGG	16	16	286	58.85
cg2336	NCgl2047	-	-	TGGCAAGccaTTCTGGTGGGGA	13,17	13	329	67.7
cg2336	NCgl2047	-	+	CAAGcagACTCTGCGTGACATG	16	16	451	92.8
cg2336	NCgl2047	-	+	CTCACCcagTTTGGCATCAACG	14,15,16	14	473	97.33
cg2336	NCgl2047	-	+	ACCcagTTTGGCATCAACGTCG	17	17	476	97.94
cg1174	NCgl0990	arcB	-	GTTccaGTCTGCCAGGGAGAGC	16,17	16,17	22	2.68
cg1174	NCgl0990	arcB	-	CTGTTccaGTCTGCCAGGGAGA	14,15	14,15	24	2.92
cg1174	NCgl0990	arcB	-	CTCTGTTccaGTCTGCCAGGGA	13	13	26	3.16
cg1174	NCgl0990	arcB	+	GCGGAGcagTATGAAGCTGGCG	14	14	86	10.46
cg1174	NCgl0990	arcB	+	CGGAGcagTATGAAGCTGGCGG	15	15	87	10.58
cg1174	NCgl0990	arcB	+	GAGcagTATGAAGCTGGCGGTG	17	17	89	10.83
cg1174	NCgl0990	arcB	+	GGGCCAcgaTTCGATGGTGCCG	14,16,17	14	110	13.38
cg1174	NCgl0990	arcB	+	GCCAcgaTTCGATGGTGCCGCG	16	16	112	13.63
cg1174	NCgl0990	arcB	+	CCAcgaTTCGATGGTGCCGCGG	17	17	113	13.75
cg1174	NCgl0990	arcB	+	ACTCcagCCGATCACGTTCCCG	13,16,17	16	202	24.57
cg1174	NCgl0990	arcB	+	CTCTCGcagTGGGCTGATGTCG	14,16	14	272	33.09
cg1174	NCgl0990	arcB	+	TCGcagTGGGCTGATGTCGTTG	17	17	275	33.45
cg1174	NCgl0990	arcB	+	TGTCGTCcgaCACCCGCAATTG	13,14,17	13	295	35.89
cg1174	NCgl0990	arcB	+	CGTCcgaCACCCGCAATTGACG	13,16,17	16	298	36.25
cg1174	NCgl0990	arcB	+	GTCcgaCACCCGCAATTGACGG	14,17	17	299	36.37
cg1174	NCgl0990	arcB	+	CCCGcaaTTGACGGCGCTTCAG	16	16	307	37.35
cg1174	NCgl0990	arcB	+	GCGCTTcagCGGTTGGCGTCAG	14,17	14	320	38.93
cg1174	NCgl0990	arcB	+	GCTTcagCGGTTGGCGTCAGCG	13,16	16	322	39.17
cg1174	NCgl0990	arcB	+	CTTcagCGGTTGGCGTCAGCGG	14,17	17	323	39.29
cg1174	NCgl0990	arcB	-	CAccaGGCCCTGGCGATGTTGC	13,17	17	459	55.84
cg1174	NCgl0990	arcB	+	GCGGCCcaaGCGTTCGGCCTCG	14,15,16	14	497	60.46
cg1174	NCgl0990	arcB	+	GGCCcaaGCGTTCGGCCTCGAG	16,17	16	499	60.71
cg1174	NCgl0990	arcB	+	ATGCGGcagAGTTGTCCTGAAG	14,17	14	521	63.38
cg1174	NCgl0990	arcB	+	GCGGcagAGTTGTCCTGAAGAG	16	16	523	63.63
cg1174	NCgl0990	arcB	+	GCCGGTTcagCAGGCGATTCTG	13	13	799	97.2
cg1174	NCgl0990	arcB	+	CCGGTTcagCAGGCGATTCTGG	14	14	800	97.32
cg1174	NCgl0990	arcB	+	TTCAGcagGCGATTCTGGCTCG	15	15	804	97.81
cg1174	NCgl0990	arcB	+	TCAGcagGCGATTCTGGCTCGG	16	16	805	97.93
-	NCgl2219a	-	+	GAGAGACcaaGAACTCCCGAAG	13,14	13	43	31.16
-	NCgl2219a	-	+	GAGACcaaGAACTCCCGAAGCG	15,16	15	45	32.61
-	NCgl2219a	-	+	CCAcagTCACGCGTTACCCAAG	13,17	17	80	57.97
-	NCgl2219a	-	+	CGTTACCcaaGCGCTCGTGGTG	13,14,15	13	91	65.94
-	NCgl2219a	-	+	TACCcaaGCGCTCGTGGTGTTG	16,17	16	94	68.12
-	NCgl2219a	-	-	AGccaCGCAATAACAACGATGA	13,15,17	17	108	78.26
cg1853	NCgl1584	glpD	+	GGTGTAcagATTGCGCGACATG	14	14	140	8.13
cg1853	NCgl1584	glpD	+	TTGCGcgaCATGCTCAAGGCCG	15,17	15	150	8.71
cg1853	NCgl1584	glpD	+	GCGcgaCATGCTCAAGGCCGCG	14,17	17	152	8.83
cg1853	NCgl1584	glpD	+	ATGCTcaaGGCCGCGGTTTACG	15,17	15	159	9.23
cg1853	NCgl1584	glpD	+	TTGGAGcagTACGATTTCGGCG	14	14	263	15.27
cg1853	NCgl1584	glpD	+	GGAGcagTACGATTTCGGCGTG	16	16	265	15.39
cg1853	NCgl1584	glpD	+	GAGcagTACGATTTCGGCGTGG	17	17	266	15.45
cg1853	NCgl1584	glpD	+	CGTGGTCcagGAAGCCGTGAAG	13,14	13	283	16.43
cg1853	NCgl1584	glpD	+	GTGGTCcagGAAGCCGTGAAGG	14,15	14	284	16.49
cg1853	NCgl1584	glpD	-	TGAccaATCAAACGCCGTGAGC	16,17	16,17	349	20.27
cg1853	NCgl1584	glpD	+	GGCGTGGcagCGTAACCAGGGG	13	13	433	25.15
cg1853	NCgl1584	glpD	+	GCGTAACcagGGGCAATCGAAG	13,14	13	442	25.67
cg1853	NCgl1584	glpD	+	CGTAACcagGGGCAATCGAAGG	14,15	14	443	25.73
cg1853	NCgl1584	glpD	-	ATccaCCGGAAACGCGGCGAGT	14,15,17	17	459	26.66
cg1853	NCgl1584	glpD	-	GAATccaCCGGAAACGCGGCGA	13,15,16	15,16	461	26.77
cg1853	NCgl1584	glpD	-	AGGAATccaCCGGAAACGCGGC	13,14	13,14	463	26.89
cg1853	NCgl1584	glpD	-	TAGGAATccaCCGGAAACGCGG	13	13	464	26.95
cg1853	NCgl1584	glpD	-	AAGccaCGGGACTTCCTTGAGC	14,16,17	16,17	496	28.8
cg1853	NCgl1584	glpD	-	TGGCGccaCGCTCCCTTCAAGC	14,15,17	14,15	528	30.66
cg1853	NCgl1584	glpD	+	TGCAGAAcgaCTCCTCCTCGCG	13	13	583	33.86
cg1853	NCgl1584	glpD	+	GCAGAAcgaCTCCTCCTCGCGG	14	14	584	33.91
cg1853	NCgl1584	glpD	+	AGAAcgaCTCCTCCTCGCGGTG	13,16	16	586	34.03
cg1853	NCgl1584	glpD	+	TGATcagGTCACCAACACCACG	16	16	712	41.35
cg1853	NCgl1584	glpD	+	TGCGcagGCGTTGGGTGATTTG	16	16	781	45.35
cg1853	NCgl1584	glpD	+	GCGcagGCGTTGGGTGATTTGG	13,17	17	782	45.41
cg1853	NCgl1584	glpD	+	GGTGCGCcaaTCCAAGGGAGTG	13,14,16	13	823	47.79
cg1853	NCgl1584	glpD	+	GGCAGCcagAGTGGCGTGTTTG	14,15	14	866	50.29
cg1853	NCgl1584	glpD	+	CAGCcagAGTGGCGTGTTTGTG	16,17	16	868	50.41
cg1853	NCgl1584	glpD	-	GTGGTccaCTTGCCGCCAGAGA	14,15	14,15	1176	68.29
cg1853	NCgl1584	glpD	-	AAGTGGTccaCTTGCCGCCAGA	13	13	1178	68.41
cg1853	NCgl1584	glpD	+	CGCAAAGcaaCCCGACCTGGGG	13	13	1456	84.55
cg1853	NCgl1584	glpD	+	CAAAGcaaCCCGACCTGGGGCG	15	15	1458	84.67
cg1853	NCgl1584	glpD	+	GCGGCGcagGCCGTTTTTGCTG	14,16	14	1508	87.57
cg1853	NCgl1584	glpD	+	GCGcagGCCGTTTTTGCTGTCG	13,17	17	1511	87.75
cg1853	NCgl1584	glpD	+	TTATGTGcaaCCGGCTGCCGTG	13	13	1597	92.74
cg1853	NCgl1584	glpD	+	ATGTGcaaCCGGCTGCCGTGCG	15	15	1599	92.86
cg1853	NCgl1584	glpD	+	GTGcaaCCGGCTGCCGTGCGTG	13,14,17	17	1601	92.97
cg1853	NCgl1584	glpD	+	AATGGCGcagGTCACCGGGTGG	13,15	13	1636	95.01
cg1853	NCgl1584	glpD	-	CTGAccaCCCGGTGACCTGCGC	13,15,16	15,16	1628	94.54
cg1853	NCgl1584	glpD	+	GCGcagGTCACCGGGTGGTCAG	17	17	1640	95.24
cg1853	NCgl1584	glpD	-	AGCTGAccaCCCGGTGACCTGC	13,14	13,14	1630	94.66
cg1853	NCgl1584	glpD	+	GCCcagTGCCAGTCCTACCTCG	17	17	1676	97.33
cg1853	NCgl1584	glpD	+	GTGCcagTCCTACCTCGCCAAG	16,17	16	1681	97.62
cg1853	NCgl1584	glpD	+	GCCAAGcaaGACAAAATCCAAG	14	14	1697	98.55
cg1853	NCgl1584	glpD	+	AAGcaaGACAAAATCCAAGCCG	17	17	1700	98.72
cg1853	NCgl1584	glpD	+	CAAAATCcaaGCCGTGTTAAAG	13,14	13	1708	99.19
cg1853	NCgl1584	glpD	+	AATCcaaGCCGTGTTAAAGCCG	16,17	16	1711	99.36
cg2136	NCgl1875	gluA	+	GACGcagACCACAGAATCCCCG	16	16	19	2.53
cg2136	NCgl1875	gluA	+	GGAGTGcaaAAATACTTCGGCG	14	14	56	7.47
cg2136	NCgl1875	gluA	+	GGAcaaGTTGTCGTCGTACTTG	17	17	119	15.87
cg2136	NCgl1875	gluA	+	CAAAGTGcgaAAGATGAAAAAG	13	13	349	46.53
cg2136	NCgl1875	gluA	+	GTGcgaAAGATGAAAAAGTCTG	17	17	353	47.07
cg2136	NCgl1875	gluA	+	AAACcaaGCTGATAAATATCCG	16,17	16	421	56.13
cg2136	NCgl1875	gluA	+	AACcaaGCTGATAAATATCCGG	13,17	17	422	56.27
cg2136	NCgl1875	gluA	+	GGCGcaaCTGTCCGGCGGTCAG	13,16	16	442	58.93
cg2136	NCgl1875	gluA	+	CGGCGGTcagCAACAGCGTGTG	13,17	13	454	60.53
cg2136	NCgl1875	gluA	+	GGCGGTcagCAACAGCGTGTGG	14	14	455	60.67
cg2136	NCgl1875	gluA	+	CAGcaaCAGCGTGTGGCCATCG	14,17	17	461	61.47
cg2136	NCgl1875	gluA	+	GCAAcagCGTGTGGCCATCGCG	13,16	16	463	61.73
cg3370	NCgl2938	-	-	CGCGAGccaCATCCTATTGGGA	13,14	13,14	76	6.85
cg3370	NCgl2938	-	+	CAGTACcaaGCCAATAACCTCG	14,15	14	119	10.72
cg3370	NCgl2938	-	+	TACcaaGCCAATAACCTCGATG	13,17	17	122	10.99
cg3370	NCgl2938	-	+	GCCcgaGCTGTTGGCGGCTTCG	13,17	17	179	16.13
cg3370	NCgl2938	-	-	ATTccaTAGGCCAGTGCAACGC	16,17	16,17	241	21.71
cg3370	NCgl2938	-	+	TGAGGCCcaaGTTGAGGCATGG	13,14,15	13	274	24.68
cg3370	NCgl2938	-	+	GAGGCCcaaGTTGAGGCATGGG	14,15,16	14	275	24.77
cg3370	NCgl2938	-	+	GGCCcaaGTTGAGGCATGGGAG	16,17	16	277	24.95
cg3370	NCgl2938	-	-	CTCTCccaTGCCTCAACTTGGG	14,15,16	14,15	267	24.05
cg3370	NCgl2938	-	+	CACGCTcaaGGTGGACTGATCG	14,16	14	317	28.56
cg3370	NCgl2938	-	+	ACGCTcaaGGTGGACTGATCGG	15,17	15	318	28.65
cg3370	NCgl2938	-	+	GCTcaaGGTGGACTGATCGGTG	17	17	320	28.83
cg3370	NCgl2938	-	+	GGTGTGcaaCTTAACCATGCAG	14	14	338	30.45
cg3370	NCgl2938	-	+	GTGTGcaaCTTAACCATGCAGG	15	15	339	30.54
cg3370	NCgl2938	-	+	TGGTACTcaaTCAGTTGACGAG	13,15	13	403	36.31
cg3370	NCgl2938	-	+	GGTACTcaaTCAGTTGACGAGG	14,16	14	404	36.4
cg3370	NCgl2938	-	+	GTACTcaaTCAGTTGACGAGGG	15,17	15	405	36.49
cg3370	NCgl2938	-	+	ACTcaaTCAGTTGACGAGGGTG	13,17	17	407	36.67
cg3370	NCgl2938	-	+	GTCGCTcagCCGGGGCTTGCAG	14,16	14	455	40.99
cg3370	NCgl2938	-	+	GTTATTcagGATTTCGCTGCTG	14	14	512	46.13
cg3370	NCgl2938	-	+	ATTcagGATTTCGCTGCTGCTG	17	17	515	46.4
cg3370	NCgl2938	-	+	TTGCATcagTTCCTCACTCCCG	14,17	14	599	53.96
cg3370	NCgl2938	-	+	CATcagTTCCTCACTCCCGTCG	17	17	602	54.23
cg3370	NCgl2938	-	+	CGCACAcgaCTATTTAGGGAAG	14,16	14	665	59.91
cg3370	NCgl2938	-	+	ACAcgaCTATTTAGGGAAGTAG	14,17	17	668	60.18
cg3370	NCgl2938	-	+	GTAGCCcagGCGATCCGTGCAG	14,15,16	14	686	61.8
cg3370	NCgl2938	-	+	AGCCcagGCGATCCGTGCAGTG	16,17	16	688	61.98
cg3370	NCgl2938	-	-	CATCAATccaGTCCGTGGCAGA	13,17	13	731	65.86
cg3370	NCgl2938	-	+	GACGATcaaACCGTCTCGCTTG	14	14	782	70.45
cg3370	NCgl2938	-	+	CGATcaaACCGTCTCGCTTGTG	16	16	784	70.63
cg3370	NCgl2938	-	+	GCTATcaaGTGAAATTTGCTCG	15	15	888	80
cg3370	NCgl2938	-	+	GGTcagGCGCAGGGGCATCTTG	13,17	17	968	87.21
cg3370	NCgl2938	-	+	AGGCGcagGGGCATCTTGATCG	15,17	15	972	87.57
cg3370	NCgl2938	-	+	GCGcagGGGCATCTTGATCGTG	17	17	974	87.75
cg3370	NCgl2938	-	-	GGccaGGAAGGGTAGCGGAGGG	17	17	1017	91.62
cg3370	NCgl2938	-	-	TGGccaGGAAGGGTAGCGGAGG	16,17	16,17	1018	91.71
cg3370	NCgl2938	-	-	AGTGGccaGGAAGGGTAGCGGA	14,15	14,15	1020	91.89
cg3370	NCgl2938	-	-	TAGTGGccaGGAAGGGTAGCGG	13,14	13,14	1021	91.98
cg0923	NCgl0775	-	-	AAGccaAGTTGGGGCCTTGGGT	16,17	16,17	31	5.27
cg0923	NCgl0775	-	-	CAAGccaAGTTGGGGCCTTGGG	15,16	15,16	32	5.44
cg0923	NCgl0775	-	-	CACccaGCCAAGCCAAGTTGGG	13,16,17	16,17	40	6.8
cg0923	NCgl0775	-	-	TGAGCACccaGCCAAGCCAAGT	13,14,16	13	44	7.48
cg0923	NCgl0775	-	+	TCCGGCcaaGCTAACGCGTTCG	14,15	14	209	35.54
cg0923	NCgl0775	-	+	CCGGCcaaGCTAACGCGTTCGG	15,16	15	210	35.71
cg0923	NCgl0775	-	-	AAccaACCGCGGAACCCGCCGC	13,14,17	17	291	49.49
cg0923	NCgl0775	-	-	CAGAAccaACCGCGGAACCCGC	14,15	14,15	294	50
cg0923	NCgl0775	-	+	GCCcagGCCGGACTCACTTTTG	13,17	17	335	56.97
cg0923	NCgl0775	-	-	AGccaGTGGCAGAACATCATGG	17	17	345	58.67
cg0923	NCgl0775	-	-	TTccaTGCAGTGACCAGCACGA	13,17	17	444	75.51
cg0923	NCgl0775	-	-	CACATTccaTGCAGTGACCAGC	13,14	13,14	448	76.19
cg0923	NCgl0775	-	-	GACccaCTTGTATTTGTACAGT	14,16,17	16,17	508	86.39
cg0923	NCgl0775	-	-	AGCAGccaGACGATCGCGATGA	14,15	14,15	528	89.8
cg0923	NCgl0775	-	-	GAccaCACAGCTGCGGCTGCGA	13,15,17	17	555	94.39
cg0923	NCgl0775	-	-	ATGAccaCACAGCTGCGGCTGC	13,15,16	15,16	557	94.73
cg0923	NCgl0775	-	-	GGAATGAccaCACAGCTGCGGC	13	13	560	95.24
cg0277	NCgl0222	-	+	AGGcgaGAGTGGCGTCGACAAG	17	17	83	5.25
cg0277	NCgl0222	-	+	CGAcaaGCAACCGGCATCATTG	13,17	17	98	6.2
cg0277	NCgl0222	-	+	GTCATGcaaTCCAGTGGCGTCG	14	14	179	11.32
cg0277	NCgl0222	-	-	ATCCAccaCACTGCCATCAAGA	14,15,17	14,15	243	15.37
cg0277	NCgl0222	-	+	GCTTTCcagGTTGTGGACTTTG	14,15	14	332	21
cg0277	NCgl0222	-	+	CTTTCcagGTTGTGGACTTTGG	15,16	15	333	21.06
cg0277	NCgl0222	-	+	TTTCcagGTTGTGGACTTTGGG	16,17	16	334	21.13
cg0277	NCgl0222	-	-	GTTccaTTTCTGCAGGCCAAGT	16,17	16,17	406	25.68
cg0277	NCgl0222	-	+	CTACACcgaCGTATGGCTCTAG	14,15,17	14	440	27.83
cg0277	NCgl0222	-	+	ACACcgaCGTATGGCTCTAGCG	13,16,17	16	442	27.96
cg0277	NCgl0222	-	+	CACcgaCGTATGGCTCTAGCGG	14,17	17	443	28.02
cg0277	NCgl0222	-	+	AACcaaAAGAAATTCGCCACTG	17	17	629	39.78
cg0277	NCgl0222	-	-	ATccaCTGACCAAATCCGATGT	15,17	17	750	47.44
cg0277	NCgl0222	-	-	ATCATccaCTGACCAAATCCGA	14,15	14,15	753	47.63
cg0277	NCgl0222	-	+	TTTGGTcagTGGATGATTCTTG	14	14	770	48.7
cg0277	NCgl0222	-	+	TTGGTcagTGGATGATTCTTGG	15	15	771	48.77
cg0277	NCgl0222	-	+	GGTcagTGGATGATTCTTGGTG	17	17	773	48.89
cg0277	NCgl0222	-	-	AGccaCGCGATGATGGTGAAGA	13,15,17	17	798	50.47
cg0277	NCgl0222	-	-	GTccaCGGCCCCATTTCAGCGA	15,17	17	891	56.36
cg0277	NCgl0222	-	-	CAGTccaCGGCCCCATTTCAGC	13,15,16	15,16	893	56.48
cg0277	NCgl0222	-	+	GCACCTcagGTCACAGTGGGTG	14,16,17	14	926	58.57
cg0277	NCgl0222	-	-	AGACccaAGCCAGTGCAGCTGC	15,16,17	15,16	947	59.9
cg0277	NCgl0222	-	-	TGAAGACccaAGCCAGTGCAGC	13,14	13	950	60.09
cg0277	NCgl0222	-	-	GGTccaATCTAGAGTTAATGGA	16,17	16,17	973	61.54
cg0277	NCgl0222	-	-	CGGTccaATCTAGAGTTAATGG	15,16	15,16	974	61.61
cg0277	NCgl0222	-	+	GGTTCCcagCTCTCTATCAATG	14,15,16	14	1007	63.69
cg0277	NCgl0222	-	-	CGccaATCAAGAATGCGTTCGC	13,17	17	1080	68.31
cg0277	NCgl0222	-	-	AGTACGccaATCAAGAATGCGT	13,14,16	13,14	1084	68.56
cg0277	NCgl0222	-	-	CATCccaTGGAAGTTCGCCTGC	15,16,17	15,16	1106	69.96
cg0277	NCgl0222	-	-	ATccaTAGGGAAAGTCCCGTGC	17	17	1176	74.38
cg0277	NCgl0222	-	-	CGATccaTAGGGAAAGTCCCGT	15,16	15,16	1178	74.51
cg0277	NCgl0222	-	+	TGGCGAGcagAATGTTCTGCTG	13,17	13	1375	86.97
cg0277	NCgl0222	-	+	CGAGcagAATGTTCTGCTGCTG	16	16	1378	87.16
cg0277	NCgl0222	-	-	TTCAGccaCAGACCACCCTTGA	14,15	14,15	1494	94.5
cg1608	NCgl1364	xerD	-	AGccaTGTTTTCGCTAAAACGC	17	17	15	1.64
cg1608	NCgl1364	xerD	-	CTCGAGccaGTCGCAATAGCGT	13,14	13,14	103	11.29
cg1608	NCgl1364	xerD	+	GATGGAcaaCAAGCGTTGTCTG	14	14	215	23.57
cg1608	NCgl1364	xerD	+	TGGAcaaCAAGCGTTGTCTGCG	13,16	16	217	23.79
cg1608	NCgl1364	xerD	+	AAAcaaCGGATCGTGCCTTTTG	14,17	17	563	61.73
cg1608	NCgl1364	xerD	+	GATGGCAcaaCAAGCGGTCCGG	13,15	13	589	64.58
cg1608	NCgl1364	xerD	+	ATGGCAcaaCAAGCGGTCCGGG	14,16	14	590	64.69
cg1608	NCgl1364	xerD	+	TCTCAACcaaCGCGGCGGTCCG	13,14,17	13	667	73.14
cg1608	NCgl1364	xerD	-	CTGCccaCGCAGATTGCCGAGA	13,15,16,17	15,16	680	74.56
cg1608	NCgl1364	xerD	+	TCTCGGcaaTCTGCGTGGGCAG	14,17	14	692	75.88
cg1608	NCgl1364	xerD	-	CACTGCccaCGCAGATTGCCGA	13,14,15	13,14	682	74.78
cg1608	NCgl1364	xerD	+	TCGGcaaTCTGCGTGGGCAGTG	16	16	694	76.1
cg1612	NCgl1368	-	-	GTTCccaGATTCGAGAATCAGA	15,16,17	15,16	86	15.33
cg1612	NCgl1368	-	+	ATTCTcgaATCTGGGAACACCG	15,17	15	102	18.18
cg1612	NCgl1368	-	+	CCCcagGCGCGTCACACCAACG	13,17	17	125	22.28
cg1612	NCgl1368	-	-	TTGCCccaGCTTTCATTGGTGC	14,15,16,17	14,15	162	28.88
cg1612	NCgl1368	-	-	AGGTCccaTACTTTTCCGTCGA	14,15,16	14,15	261	46.52
cg1612	NCgl1368	-	-	TTGCCccaTAGGTCGGGGCGGA	14,15,16,17	14,15	294	52.41
cg1612	NCgl1368	-	-	ATTGCCccaTAGGTCGGGGCGG	13,14,15,16	13,14	295	52.58
cg1612	NCgl1368	-	+	GGAAGGCcgaCGAGTCGGAACG	13,14	13	469	83.6
cg1612	NCgl1368	-	+	GAAGGCcgaCGAGTCGGAACGG	14,15	14	470	83.78
cg1612	NCgl1368	-	+	GGCcgaCGAGTCGGAACGGAAG	14,17	17	473	84.31
cg1612	NCgl1368	-	+	CGAcgaGTCGGAACGGAAGATG	17	17	476	84.85
cg3044	NCgl2653	-	-	GATCAAGccaATGATCAGGCGA	13,17	13	20	1.44
cg3044	NCgl2653	-	+	TGTTcagGAAACTTTCGGCCAG	16	16	100	7.22
cg3044	NCgl2653	-	+	TTCGGCcagCCTATTTTTGTTG	14,15	14	113	8.15
cg3044	NCgl2653	-	-	CGAAAGCccaAATCTTGCGGGC	13,14	13	122	8.8
cg3044	NCgl2653	-	+	ACTAGGcagTCCAATTTGGATG	14	14	248	17.89
cg3044	NCgl2653	-	+	TTTTGTTcagGCTGGTGTGGAG	13	13	358	25.83
cg3044	NCgl2653	-	+	TTTGTTcagGCTGGTGTGGAGG	14	14	359	25.9
cg3044	NCgl2653	-	+	TTGTTcagGCTGGTGTGGAGGG	15	15	360	25.97
cg3044	NCgl2653	-	+	GGAGATTcagCGTCAGTTGCCG	13	13	493	35.57
cg3044	NCgl2653	-	+	GAGATTcagCGTCAGTTGCCGG	14	14	494	35.64
cg3044	NCgl2653	-	+	GATTcagCGTCAGTTGCCGGTG	13,16	16	496	35.79
cg3044	NCgl2653	-	+	GCGTcagTTGCCGGTGTATACG	16	16	502	36.22
cg3044	NCgl2653	-	+	CGTcagTTGCCGGTGTATACGG	17	17	503	36.29
cg3044	NCgl2653	-	+	GTCTGATcagCAGCGTTCGGTG	13	13	664	47.91
cg3044	NCgl2653	-	+	TGATcagCAGCGTTCGGTGACG	13,16	16	667	48.12
cg3044	NCgl2653	-	+	GATcagCAGCGTTCGGTGACGG	14,17	17	668	48.2
cg3044	NCgl2653	-	+	ATCAGcagCGTTCGGTGACGGG	15	15	669	48.27
cg3044	NCgl2653	-	+	GGGTCCGcagTGGTTTCCGCTG	13,15,16	13	688	49.64
cg3044	NCgl2653	-	+	CCGcagTGGTTTCCGCTGTCTG	17	17	692	49.93
cg3044	NCgl2653	-	+	TGTTGCGcagTGGTGGTTGATG	13,15	13	742	53.54
cg3044	NCgl2653	-	+	TTGCGcagTGGTGGTTGATGCG	15,17	15	744	53.68
cg3044	NCgl2653	-	+	TGCGcagTGGTGGTTGATGCGG	16	16	745	53.75
cg3044	NCgl2653	-	-	CTGACACccaTAACGTTGCCGT	13,14,16	13	809	58.37
cg3044	NCgl2653	-	+	GACGTGGcagGCTGGCACGAAG	13	13	856	61.76
cg3044	NCgl2653	-	+	ACGTGGcagGCTGGCACGAAGG	14	14	857	61.83
cg3044	NCgl2653	-	+	CGTGGcagGCTGGCACGAAGGG	15	15	858	61.9
cg3044	NCgl2653	-	+	TTATGCGcagCAGACCCGCACG	13,15	13	928	66.96
cg3044	NCgl2653	-	+	TGCGcagCAGACCCGCACGACG	13,16	16	931	67.17
cg3044	NCgl2653	-	+	GCGcagCAGACCCGCACGACGG	14,17	17	932	67.24
cg3044	NCgl2653	-	+	GCAGcagACCCGCACGACGGAG	16	16	934	67.39
cg3044	NCgl2653	-	+	GTAGGcagTCGATTCAGGGCAG	15	15	972	70.13
cg3044	NCgl2653	-	+	AGGcagTCGATTCAGGGCAGTG	13,17	17	974	70.27
cg3044	NCgl2653	-	+	TCGATTcagGGCAGTGGCACTG	14	14	980	70.71
cg3044	NCgl2653	-	+	CGATTcagGGCAGTGGCACTGG	15	15	981	70.78
cg3044	NCgl2653	-	+	GATTAATcagATTAAGCGTGCG	13	13	1015	73.23
cg3044	NCgl2653	-	+	TAATcagATTAAGCGTGCGCTG	16	16	1018	73.45
cg3044	NCgl2653	-	+	AATcagATTAAGCGTGCGCTGG	17	17	1019	73.52
cg3044	NCgl2653	-	+	CACTGCGcagTCACAGACTCCG	13,15	13	1054	76.05
cg3044	NCgl2653	-	+	ACTGCGcagTCACAGACTCCGG	14,16	14	1055	76.12
cg3044	NCgl2653	-	+	TGCGcagTCACAGACTCCGGAG	16	16	1057	76.26
cg3044	NCgl2653	-	+	GTCAcagACTCCGGAGCATCAG	16	16	1063	76.7
cg3044	NCgl2653	-	+	GGAGCATcagCAGTTGATTACG	13,16	13	1075	77.56
cg3044	NCgl2653	-	+	GAGCATcagCAGTTGATTACGG	14,17	14	1076	77.63
cg3044	NCgl2653	-	+	GCATcagCAGTTGATTACGGCG	13,16	16	1078	77.78
cg3044	NCgl2653	-	-	CGGCAGTccaTGCAGCAATCGC	13,17	13	1097	79.15
cg3044	NCgl2653	-	+	GAGGGCcagACCAGCTTTGATG	14,15	14	1208	87.16
cg3044	NCgl2653	-	+	GGGCcagACCAGCTTTGATGAG	16,17	16	1210	87.3
cg3044	NCgl2653	-	+	CTATATCcagTCGGGCCTGCAG	13,14	13	1285	92.71
cg3044	NCgl2653	-	+	TATATCcagTCGGGCCTGCAGG	14,15	14	1286	92.78
cg3044	NCgl2653	-	+	GGGCCTGcagGCCACGGAGTTG	13,16,17	13	1297	93.58
cg3044	NCgl2653	-	+	GGCCTGcagGCCACGGAGTTGG	14,17	14	1298	93.65
cg3044	NCgl2653	-	+	CCTGcagGCCACGGAGTTGGTG	16	16	1300	93.8
cg3044	NCgl2653	-	-	CGACccaCAAAGCCAACACAGA	13,15,16,17	15,16	1340	96.68
cg1574	NCgl1335	pheS	+	AAATTcagTTGACCGAAGCCAG	15	15	24	2.32
cg1574	NCgl1335	pheS	+	GCAcaaAACCTAGATGAACTCG	17	17	89	8.6
cg1574	NCgl1335	pheS	+	TCCGcagGCACGACGCTCATTG	16	16	151	14.59
cg1574	NCgl1335	pheS	+	CCGcagGCACGACGCTCATTGG	13,17	17	152	14.69
cg1574	NCgl1335	pheS	+	TAAAGATcagCGCAAGGATGCG	13	13	184	17.78
cg1574	NCgl1335	pheS	+	AAAGATcagCGCAAGGATGCGG	14	14	185	17.87
cg1574	NCgl1335	pheS	+	AAGATcagCGCAAGGATGCGGG	15	15	186	17.97
cg1574	NCgl1335	pheS	+	TGCTcagGTCAAGGTTGTTTTG	16	16	250	24.15
cg1574	NCgl1335	pheS	+	GCTcagGTCAAGGTTGTTTTGG	17	17	251	24.25
cg1574	NCgl1335	pheS	+	CCGCGAGcagGTTGGTGCGCTG	13,17	13	334	32.27
cg1574	NCgl1335	pheS	+	GAGcagATCGCAGACATCTTCG	17	17	377	36.43
cg1574	NCgl1335	pheS	-	ATTTCccaGCCCATGCCCACGA	14,15,16	14,15	384	37.1
cg1574	NCgl1335	pheS	+	CTGcagGACACCTTCCACATTG	17	17	497	48.02
cg1574	NCgl1335	pheS	+	ACCAGTTcagGTGCGCACCATG	13	13	559	54.01
cg1574	NCgl1335	pheS	+	TTCCACcagATCGAAGGCCTTG	14,15,17	14	665	64.25
cg1574	NCgl1335	pheS	+	CACcagATCGAAGGCCTTGCAG	17	17	668	64.54
cg1574	NCgl1335	pheS	-	AAccaCACATCAACCTCAGCGG	13,15,17	17	798	77.1
cg1574	NCgl1335	pheS	-	GGAAccaCACATCAACCTCAGC	13,15,16	15,16	800	77.29
cg1574	NCgl1335	pheS	-	CACCccaCTCGATCCAGCCTGC	13,15,16,17	15,16	839	81.06
cg1574	NCgl1335	pheS	+	CCTGcagTTCCGCAACGGCCTG	16	16	967	93.43
cg1584	NCgl1344	argF	+	ACCAcagGTTCGCCATTTTCTG	16	16	28	2.93
cg1584	NCgl1344	argF	+	CCAcagGTTCGCCATTTTCTGG	17	17	29	3.03
cg1584	NCgl1344	argF	+	TGCAGAGcagGCAGAGGTTTTG	13	13	70	7.31
cg1584	NCgl1344	argF	+	AGCTCAcagATGGGTAAGGGCG	14,16	14	254	26.54
cg1584	NCgl1344	argF	+	CTCAcagATGGGTAAGGGCGAG	16	16	256	26.75
cg1584	NCgl1344	argF	+	TCCCTGcagGACACCGCAGCTG	14,17	14	278	29.05
cg1584	NCgl1344	argF	-	CGccaCACAATTGCTTCCACGT	13,15,17	17	300	31.35
cg1584	NCgl1344	argF	+	ATGCcagATTCTGGCTGATCTG	16,17	16	418	43.68
cg1584	NCgl1344	argF	+	TTCcagCCTCGTGCGGAATTCG	13,14,17	17	599	62.59
cg1584	NCgl1344	argF	+	GCGTGGCcagGAAACCGGCGCG	13,14	13	637	66.56
cg1584	NCgl1344	argF	+	TGGCcagGAAACCGGCGCGAAG	16,17	16	640	66.88
cg1584	NCgl1344	argF	+	GGCcagGAAACCGGCGCGAAGG	17	17	641	66.98
cg1584	NCgl1344	argF	-	GATACccaGGTATCGGTGATGA	14,15,16	14,15	696	72.73
cg1584	NCgl1344	argF	+	TCCTTACcagGTCAACGATGAG	13,14	13	775	80.98
cg1584	NCgl1344	argF	+	CCTTACcagGTCAACGATGAGG	14,15	14	776	81.09
cg1584	NCgl1344	argF	+	CCACGCTcagAAAGCACTGCTG	13,15,17	13	925	96.66
cg1584	NCgl1344	argF	+	CACGCTcagAAAGCACTGCTGG	14,16	14	926	96.76
cg1584	NCgl1344	argF	+	CGCTcagAAAGCACTGCTGGTG	16	16	928	96.97
cg1894	NCgl1615	-	+	ACACCGcaaCCCAGCAAACCTG	14,16,17	14	23	2.65
cg1894	NCgl1615	-	+	ACCGcaaCCCAGCAAACCTGCG	13,16	16	25	2.88
cg1894	NCgl1615	-	-	GAccaTGGCGCAGGTTTGCTGG	17	17	21	2.42
cg1894	NCgl1615	-	-	AGCGAccaTGGCGCAGGTTTGC	14,15	14,15	24	2.77
cg1894	NCgl1615	-	+	AAGTATcaaGCCATCAGCAATG	14	14	65	7.5
cg1894	NCgl1615	-	+	TATcaaGCCATCAGCAATGATG	13,17	17	68	7.84
cg1894	NCgl1615	-	+	CGCcaaGACCATGAAGCCTACG	17	17	122	14.07
cg1894	NCgl1615	-	+	GCAcaaGCGGCTGACGCACAAG	13,17	17	284	32.76
cg1894	NCgl1615	-	+	GAAcagAACCGCACCCACAAAG	17	17	362	41.75
cg1894	NCgl1615	-	+	AAAGAGcagTTCCCTACGGCAG	14	14	380	43.83
cg1894	NCgl1615	-	-	AAccaGGCGAATAGTTCCTTGC	13,17	17	393	45.33
cg1894	NCgl1615	-	-	TGACCCccaGATTGCCTCGTGA	13,14,15,16,17	13,14	703	81.08
cg1894	NCgl1615	-	+	ATCAAcagCAGTTAATCTCATG	15	15	741	85.47
cg1894	NCgl1615	-	+	TCAAcagCAGTTAATCTCATGG	13,16	16	742	85.58
cg1894	NCgl1615	-	-	ATAccaTGAGATTAACTGCTGT	16,17	16,17	733	84.54
cg1894	NCgl1615	-	+	CAGcagTTAATCTCATGGTATG	17	17	746	86.04
cg1894	NCgl1615	-	-	CTCATAccaTGAGATTAACTGC	13,14	13,14	736	84.89
cg1894	NCgl1615	-	+	TTTTGCTcaaGACTTCTGTCTG	13,15	13	835	96.31
cg3048	NCgl2657	eutD	+	GCCcagGTCGCCGCTGCCCTCG	17	17	221	15.98
cg3048	NCgl2657	eutD	+	GACAAGcaaGGCAAGCACGTTG	14	14	266	19.23
cg3048	NCgl2657	eutD	+	CGCACCcagGTAAACAATGCCG	14,15,16	14	296	21.4
cg3048	NCgl2657	eutD	+	GCACCcagGTAAACAATGCCGG	15,16,17	15	297	21.48
cg3048	NCgl2657	eutD	+	ACCcagGTAAACAATGCCGGCG	17	17	299	21.62
cg3048	NCgl2657	eutD	+	CGCTGAAcaaGAGCCAATGCCG	13	13	343	24.8
cg3048	NCgl2657	eutD	+	GCTGAAcaaGAGCCAATGCCGG	14	14	344	24.87
cg3048	NCgl2657	eutD	-	AGccaGTTTTCAAAGAGTTCGG	17	17	408	29.5
cg3048	NCgl2657	eutD	-	GAGCAGccaGTTTTCAAAGAGT	13,14,17	13,14	412	29.79
cg3048	NCgl2657	eutD	+	GCCCACcagCTGCTTGATCAAG	14,15,17	14	515	37.24
cg3048	NCgl2657	eutD	+	CGCCGAAcaaTTCGCGGAGCTG	13,17	13	661	47.79
cg3048	NCgl2657	eutD	+	CCGAAcaaTTCGCGGAGCTGCG	15	15	663	47.94
cg3048	NCgl2657	eutD	+	AGCTTCcagATCATCAAAACTG	14,15	14	827	59.8
cg3048	NCgl2657	eutD	-	TGCccaCAGTCGCCCGCGCAGC	14,16,17	16,17	877	63.41
cg3048	NCgl2657	eutD	-	GAATGCccaCAGTCGCCCGCGC	13,14,15	13,14	880	63.63
cg3048	NCgl2657	eutD	+	CGCGGGcgaCTGTGGGCATTCG	14	14	893	64.57
cg3048	NCgl2657	eutD	+	GCGGGcgaCTGTGGGCATTCGG	15	15	894	64.64
cg3048	NCgl2657	eutD	+	GGGcgaCTGTGGGCATTCGGCG	14,17	17	896	64.79
cg3048	NCgl2657	eutD	+	GCTGAAcagCTTGGTGAAATCG	14	14	944	68.26
cg3048	NCgl2657	eutD	+	GAAcagCTTGGTGAAATCGCCG	14,17	17	947	68.47
cg3048	NCgl2657	eutD	+	CCACTTcagTTCGACGCCGCCG	14,17	14	1127	81.49
cg3048	NCgl2657	eutD	+	CTTcagTTCGACGCCGCCGTCG	17	17	1130	81.71
cg3048	NCgl2657	eutD	+	ACTGCAcaaCGCACCGGTCACG	14,16	14	1253	90.6
cg3048	NCgl2657	eutD	+	CTGcagGGCCTAAACAAACCAG	17	17	1295	93.64
cg3048	NCgl2657	eutD	+	CAATTcagGCAGGAGGACGCAG	15	15	1377	99.57
cg1320	NCgl1121	lipP	-	AAAACccaTCCGCCACCATGGA	14,15,16	14,15	117	15.66
cg1320	NCgl1121	lipP	-	CAAAACccaTCCGCCACCATGG	13,14,15	13,14	118	15.8
cg1320	NCgl1121	lipP	+	GATTGCcaaGTGGTCACGGAAG	14,15	14	269	36.01
cg1320	NCgl1121	lipP	+	TGCcaaGTGGTCACGGAAGCTG	17	17	272	36.41
cg1320	NCgl1121	lipP	+	GCTAACcagCATCTAGTGGCAG	14,15	14	317	42.44
cg1320	NCgl1121	lipP	+	AACcagCATCTAGTGGCAGTCG	14,17	17	320	42.84
cg1320	NCgl1121	lipP	+	CGCTcaaCAGCTGCGCGATCAG	13,16	16	379	50.74
cg1320	NCgl1121	lipP	+	CGCGATcagATCACCCACCAAG	14	14	392	52.48
cg1320	NCgl1121	lipP	+	CCACcaaGTTCTTGTGTATCCG	16,17	16	406	54.35
cg1320	NCgl1121	lipP	+	CACcaaGTTCTTGTGTATCCGG	17	17	407	54.48
cg1320	NCgl1121	lipP	+	GATCcaaGCGGGAAGTGAAAAG	16,17	16	544	72.82
cg1320	NCgl1121	lipP	-	TGATccaGCGGCTCGCATTGGC	15,16	15,16	587	78.58
cg1320	NCgl1121	lipP	-	ATGATccaGCGGCTCGCATTGG	14,15	14,15	588	78.71
cg1320	NCgl1121	lipP	-	GTccaCAGGCTGAACACGCTGT	15,17	17	639	85.54
cg1116	NCgl0939	tdcB	+	CAAcaaCGAACCGCCCCTCATG	14,17	17	47	5.05
cg1116	NCgl0939	tdcB	+	GTTcgaCGAACGCCACTTTTCG	14,17	17	68	7.31
cg1116	NCgl0939	tdcB	+	CGAcgaACGCCACTTTTCGAAG	13,17	17	71	7.63
cg1116	NCgl0939	tdcB	-	ATccaGATTTGTGTGCCGTCGA	17	17	90	9.68
cg1116	NCgl0939	tdcB	-	TTGATccaGATTTGTGTGCCGT	14,15	14,15	93	10
cg1116	NCgl0939	tdcB	+	GGCACAcaaATCTGGATCAAAG	14,16	14	107	11.51
cg1116	NCgl0939	tdcB	+	ACAcaaATCTGGATCAAAGCAG	17	17	110	11.83
cg1116	NCgl0939	tdcB	+	GTTCCTCcaaAAGTGCGGCGTG	13,14,16,17	13	133	14.3
cg1116	NCgl0939	tdcB	+	CAACCGCcagCTCGCAGCTTCG	13,14,16,17	13	175	18.82
cg1116	NCgl0939	tdcB	+	AACCGCcagCTCGCAGCTTCGG	14,15,17	14	176	18.92
cg1116	NCgl0939	tdcB	+	CCCCAcaaGTAAAAGTTGATCG	15,17	15	321	34.52
cg1116	NCgl0939	tdcB	+	CTCAAGcaaTACGGTGCAACCG	14	14	344	36.99
cg1116	NCgl0939	tdcB	+	CAAGcaaTACGGTGCAACCGTG	16	16	346	37.2
cg1116	NCgl0939	tdcB	+	ACCGTGcaaCAAATCGGATCTG	14	14	362	38.92
cg1116	NCgl0939	tdcB	+	CAAcaaATCGGATCTGAATATG	17	17	368	39.57
cg1116	NCgl0939	tdcB	+	GGCAGCTcaaACCTTTGAGTCG	13,15	13	403	43.33
cg1116	NCgl0939	tdcB	+	GCAGCTcaaACCTTTGAGTCGG	14,16	14	404	43.44
cg1116	NCgl0939	tdcB	+	TACGACcagCCCGACATCGCAG	14,15	14	452	48.6
cg1116	NCgl0939	tdcB	+	GACcagCCCGACATCGCAGCTG	13,14,17	17	455	48.92
cg1116	NCgl0939	tdcB	+	TGCCGGCcaaCCAGTCGATGTG	13,14,17	13	652	70.11
cg1116	NCgl0939	tdcB	+	GGCcaaCCAGTCGATGTGAACG	13,14,17	17	656	70.54
cg1116	NCgl0939	tdcB	+	GCTCGCcaaATTGGACGAGAAG	14,15,17	14	707	76.02
cg1116	NCgl0939	tdcB	+	GGAcgaGAAGCCTTTGACATCG	17	17	719	77.31
cg1116	NCgl0939	tdcB	+	CGCAGCTcgaCGCCACCTCTGG	13,15	13	790	84.95
cg1116	NCgl0939	tdcB	+	GCAGCTcgaCGCCACCTCTGGG	14,16	14	791	85.05
cg1116	NCgl0939	tdcB	-	TGTCccaGAGGTGGCGTCGAGC	15,16,17	15,16	782	84.09
cg1116	NCgl0939	tdcB	-	GTTGTCccaGAGGTGGCGTCGA	13,14,15	13,14	784	84.3
cg1246	NCgl1051	-	+	AAGcagGAAATTTTCAACACTG	17	17	38	7.08
cg1246	NCgl1051	-	-	AGccaGCTTTCCAAGTATCCGA	14,17	17	153	28.49
cg1246	NCgl1051	-	+	GAACGTcagGATTACTACATCG	14,17	14	242	45.07
cg1246	NCgl1051	-	+	CGTcagGATTACTACATCGATG	17	17	245	45.62
cg1246	NCgl1051	-	-	GTccaGATGTTGTCTTCGACGC	17	17	267	49.72
cg1246	NCgl1051	-	-	GTGGTccaGATGTTGTCTTCGA	14,15	14,15	270	50.28
cg1246	NCgl1051	-	-	AGccaCTGCATAGGATCGTCGC	15,17	17	456	84.92
cg1246	NCgl1051	-	-	CGCAGccaCTGCATAGGATCGT	14,15	14,15	459	85.47
cg1246	NCgl1051	-	+	TATGcagTGGCTGCGCTCCAAG	16	16	478	89.01
cg1246	NCgl1051	-	+	ATGcagTGGCTGCGCTCCAAGG	17	17	479	89.2
cg1246	NCgl1051	-	+	AGCcagGTAGAGCTCGTCCCTG	17	17	527	98.14
cg0782	NCgl0650	dac	+	TCACTTcgaCACGGATTCACAG	14,17	14	26	1.99
cg0782	NCgl0650	dac	-	TAGCGCccaCGTTGTCAGAAGT	13,14,15,17	13,14	37	2.83
cg0782	NCgl0650	dac	+	GCAcagGAACCGATCGACAACG	17	17	92	7.03
cg0782	NCgl0650	dac	+	GGGTGCAcaaACGCCCGCGCTG	13,15	13	268	20.49
cg0782	NCgl0650	dac	+	GGTGCAcaaACGCCCGCGCTGG	14,16	14	269	20.57
cg0782	NCgl0650	dac	+	CGGCcagTATACCGTTGATCAG	16,17	16	595	45.49
cg0782	NCgl0650	dac	+	GTTGGCTcagGAACTTGGTGGG	13,15	13	664	50.76
cg0782	NCgl0650	dac	+	TTGGCTcagGAACTTGGTGGGG	14,16	14	665	50.84
cg0782	NCgl0650	dac	+	TGGGGATcaaGCAACCCTGGAG	13	13	682	52.14
cg0782	NCgl0650	dac	+	GATcaaGCAACCCTGGAGAAAG	13,17	17	686	52.45
cg0782	NCgl0650	dac	+	GGCACTcaaGACACCTTCGTTG	14,16	14	731	55.89
cg0782	NCgl0650	dac	+	GATTTATcagCATGCGTGGCAG	13	13	811	62
cg0782	NCgl0650	dac	+	GCGTGGcagAACCCGGTTTTCG	14	14	824	63
cg0782	NCgl0650	dac	+	GTGGcagAACCCGGTTTTCGAG	16	16	826	63.15
cg0782	NCgl0650	dac	+	TTCcaaGTCTGGAACGATAACG	17	17	902	68.96
cg0782	NCgl0650	dac	-	TGTTCccaCGGACGAATGTCGC	14,15,16	14,15	1044	79.82
cg0782	NCgl0650	dac	+	GAAcaaGCACGATTGCTTATCG	13,17	17	1073	82.03
cg0782	NCgl0650	dac	+	CAAGCAcgaTTGCTTATCGACG	14,16	14	1076	82.26
cg0782	NCgl0650	dac	+	TGGGCcagCTGGGCTCCGGCAG	15,16	15	1128	86.24
cg0782	NCgl0650	dac	+	GGCcagCTGGGCTCCGGCAGCG	14,17	17	1130	86.39
cg0782	NCgl0650	dac	+	GTCGcagAACACGCTGCTTAAG	16	16	1222	93.43
cg0782	NCgl0650	dac	-	AATGTccaCGCTAGTGCGGCGA	14,15	14,15	1269	97.02
cg0782	NCgl0650	dac	-	TGAATGTccaCGCTAGTGCGGC	13	13	1271	97.17
cg0977	NCgl0821	-	-	ATCGccaTGGGTGTTTAAAGGC	15,16	15,16	47	2.11
cg0977	NCgl0821	-	-	GATCGccaTGGGTGTTTAAAGG	14,15,17	14,15	48	2.16
cg0977	NCgl0821	-	+	TATGATcaaTCAATCAACAATG	14	14	140	6.3
cg0977	NCgl0821	-	+	GATcaaTCAATCAACAATGCAG	13,17	17	143	6.43
cg0977	NCgl0821	-	+	TCCcagGTACAAGCTCACTATG	17	17	179	8.05
cg0977	NCgl0821	-	+	CAGGTAcaaGCTCACTATGACG	14	14	182	8.19
cg0977	NCgl0821	-	+	AGGTAcaaGCTCACTATGACGG	15	15	183	8.23
cg0977	NCgl0821	-	+	GTAcaaGCTCACTATGACGGAG	13,17	17	185	8.32
cg0977	NCgl0821	-	+	CTCCTCcaaGAAAACCTTCCAG	14,15,17	14	221	9.94
cg0977	NCgl0821	-	+	CTCcaaGAAAACCTTCCAGAAG	17	17	224	10.08
cg0977	NCgl0821	-	+	GTAcaaCAAGCCTCATTTCCCG	14,17	17	335	15.07
cg0977	NCgl0821	-	+	CAAcaaGCCTCATTTCCCGCCG	13,17	17	338	15.2
cg0977	NCgl0821	-	-	AGTAccaGGTGCCGGAAAAAGT	15,16	15,16	491	22.09
cg0977	NCgl0821	-	+	GAAAACcgaCAAGCACTAGAAG	14,15	14	548	24.65
cg0977	NCgl0821	-	+	AACcgaCAAGCACTAGAAGCAG	14,17	17	551	24.79
cg0977	NCgl0821	-	+	CGAcaaGCACTAGAAGCAGTTG	13,17	17	554	24.92
cg0977	NCgl0821	-	+	TCAAGGcaaACCAGAACTTTCG	14	14	719	32.34
cg0977	NCgl0821	-	+	CCTCAcagGGTGCCACACCTAG	15,17	15	750	33.74
cg0977	NCgl0821	-	-	TGCccaCCGAATGTGTCTAGGT	13,14,16,17	16,17	754	33.92
cg0977	NCgl0821	-	-	CTGCccaCCGAATGTGTCTAGG	13,15,16,17	15,16	755	33.96
cg0977	NCgl0821	-	+	CTGGGGcaaATAGGCATCTACG	14	14	842	37.88
cg0977	NCgl0821	-	+	TGGGGcaaATAGGCATCTACGG	15	15	843	37.92
cg0977	NCgl0821	-	-	TATTTccaCCAGCCGTAGATGC	14,15	14,15	843	37.92
cg0977	NCgl0821	-	-	AGccaGGGGGTGGTGAGGGAGA	17	17	879	39.54
cg0977	NCgl0821	-	-	CTAGccaGGGGGTGGTGAGGGA	15,16	15,16	881	39.63
cg0977	NCgl0821	-	-	AACTAGccaGGGGGTGGTGAGG	13,14	13,14	883	39.72
cg0977	NCgl0821	-	-	CAGCGCccaAAAACCTACAAGA	13,14,15,17	13,14	904	40.67
cg0977	NCgl0821	-	-	CTccaCCGGATGATTTTGTCGG	14,15,17	17	1014	45.61
cg0977	NCgl0821	-	-	GGGCTccaCCGGATGATTTTGT	14,15,17	14,15	1017	45.75
cg0977	NCgl0821	-	+	GAGCCCTcgaATGCTCATCGGG	13,15,16,17	13	1045	47.01
cg0977	NCgl0821	-	+	CGTCAAGcaaTTATGCTTCCTG	13,17	13	1132	50.92
cg0977	NCgl0821	-	+	GTCAAGcaaTTATGCTTCCTGG	14	14	1133	50.97
cg0977	NCgl0821	-	+	AAGcaaTTATGCTTCCTGGCAG	17	17	1136	51.1
cg0977	NCgl0821	-	-	AAGCGCccaCAACACCGCAGGC	13,14,15,17	13,14	1171	52.68
cg0977	NCgl0821	-	-	CAAGCGCccaCAACACCGCAGG	13,14,16	13	1172	52.72
cg0977	NCgl0821	-	+	TTTATGcaaACAACTGGACTTG	14	14	1316	59.2
cg0977	NCgl0821	-	+	GCAACCcaaGCCAGCGATAGAG	14,15,16	14	1337	60.14
cg0977	NCgl0821	-	+	ACCcaaGCCAGCGATAGAGAAG	13,17	17	1340	60.28
cg0977	NCgl0821	-	+	CACAcaaATCCCTGGACTCATG	16	16	1405	63.2
cg0977	NCgl0821	-	+	ACAcaaATCCCTGGACTCATGG	17	17	1406	63.25
cg0977	NCgl0821	-	+	GGGcaaAAAATCGATGTATACG	17	17	1427	64.19
cg0977	NCgl0821	-	+	CACGAAcaaGCCGACATCTACG	14	14	1580	71.08
cg0977	NCgl0821	-	+	CGAAcaaGCCGACATCTACGCG	16	16	1582	71.17
cg0977	NCgl0821	-	+	CGGAGGAcaaACAGAATTCTTG	13	13	1738	78.18
cg0977	NCgl0821	-	+	GGAGGAcaaACAGAATTCTTGG	14	14	1739	78.23
cg0977	NCgl0821	-	+	GAGGAcaaACAGAATTCTTGGG	15	15	1740	78.27
cg0977	NCgl0821	-	+	AACTGTAcaaGCAATCAATCGG	13	13	1795	80.75
cg0977	NCgl0821	-	+	CAAACTCcaaCAGCACGCATTG	13,14,16	13	1930	86.82
cg0977	NCgl0821	-	+	CTCcaaCAGCACGCATTGATTG	14,17	17	1934	87
cg0977	NCgl0821	-	-	TGCAATccaTCCGGAGACAAGG	13,14	13,14	2026	91.14
cg0977	NCgl0821	-	-	AGGccaCGGCAGCATCATGTGT	14,16,17	16,17	2113	95.05
cg0977	NCgl0821	-	-	AGAGGccaCGGCAGCATCATGT	14,15	14,15	2115	95.14
cg1452	NCgl1236	-	+	CACcagTCAGGTGATGCCATTG	13,17	17	68	7.84
cg1452	NCgl1236	-	-	CATCccaCGTGAACGTCAATGT	13,15,16,17	15,16	98	11.3
cg1452	NCgl1236	-	-	CGCAGccaCTCATCCCACGTGA	14,15	14,15	108	12.46
cg1452	NCgl1236	-	-	CTCGCAGccaCTCATCCCACGT	13,16	13	110	12.69
cg1452	NCgl1236	-	+	GTGGCTGcgaGCTCAAGCGACG	13,16	13	133	15.34
cg1452	NCgl1236	-	+	GGCTGcgaGCTCAAGCGACGTG	15	15	135	15.57
cg1452	NCgl1236	-	+	GCTGcgaGCTCAAGCGACGTGG	16	16	136	15.69
cg1452	NCgl1236	-	+	CTGcgaGCTCAAGCGACGTGGG	13,17	17	137	15.8
cg1452	NCgl1236	-	-	CACccaCGTCGCTTGAGCTCGC	14,16,17	16,17	127	14.65
cg1452	NCgl1236	-	+	GCGAGCTcaaGCGACGTGGGTG	13,15	13	139	16.03
cg1452	NCgl1236	-	+	CGAGCTcaaGCGACGTGGGTGG	14,16	14	140	16.15
cg1452	NCgl1236	-	+	GAGCTcaaGCGACGTGGGTGGG	15,17	15	141	16.26
cg1452	NCgl1236	-	+	AGCTcaaGCGACGTGGGTGGGG	16	16	142	16.38
cg1452	NCgl1236	-	+	GCTcaaGCGACGTGGGTGGGGG	13,17	17	143	16.49
cg1452	NCgl1236	-	+	AAGGGTcagTTGCAGGCGTTTG	14	14	287	33.1
cg1452	NCgl1236	-	+	GGTcagTTGCAGGCGTTTGCCG	17	17	290	33.45
cg1452	NCgl1236	-	+	TCAGTTGcagGCGTTTGCCGTG	13	13	292	33.68
cg1452	NCgl1236	-	+	CAGTTGcagGCGTTTGCCGTGG	14	14	293	33.79
cg1452	NCgl1236	-	+	GTTGcagGCGTTTGCCGTGGAG	16	16	295	34.03
cg1452	NCgl1236	-	+	TTGcagGCGTTTGCCGTGGAGG	13,17	17	296	34.14
cg1452	NCgl1236	-	+	GAGGCTcagTTGGCGGGGTTTG	14,16	14	344	39.68
cg1452	NCgl1236	-	+	GGCTcagTTGGCGGGGTTTGTG	16	16	346	39.91
cg1452	NCgl1236	-	+	GCTcagTTGGCGGGGTTTGTGG	17	17	347	40.02
cg1452	NCgl1236	-	+	GCCGcagGAGCGCGGCGCAATG	16	16	433	49.94
cg1452	NCgl1236	-	+	CCCTCTcaaACAGTTACGCCCG	14,16	14	482	55.59
cg1452	NCgl1236	-	+	CTCTcaaACAGTTACGCCCGTG	16	16	484	55.82
cg1452	NCgl1236	-	+	GCCCGTGcgaGTAGCTAACTGG	13,17	13	499	57.55
cg1452	NCgl1236	-	-	AAccaGTTAGCTACTCGCACGG	17	17	489	56.4
cg1452	NCgl1236	-	-	CATGAAccaGTTAGCTACTCGC	13,14	13,14	493	56.86
cg1452	NCgl1236	-	+	ATGGATcagGGGGTGGAGGAAG	14	14	524	60.44
cg1452	NCgl1236	-	+	AAGATCcaaGCCGTGGTGGTTG	14,15	14	632	72.9
cg1452	NCgl1236	-	+	ATCcaaGCCGTGGTGGTTGCTG	13,17	17	635	73.24
cg1452	NCgl1236	-	+	AATcgaGCGAACCTGGATTCTG	13,17	17	695	80.16
cg1452	NCgl1236	-	+	TTTCcagTTGAGTCAAGCCCTG	16,17	16	805	92.85
cg1452	NCgl1236	-	+	TTGAGTcaaGCCCTGCATGATG	14	14	812	93.66
cg1452	NCgl1236	-	+	TGAGTcaaGCCCTGCATGATGG	15	15	813	93.77
cg1452	NCgl1236	-	+	GAGTcaaGCCCTGCATGATGGG	16	16	814	93.89
cg1452	NCgl1236	-	+	AGTcaaGCCCTGCATGATGGGG	13,17	17	815	94
cg1452	NCgl1236	-	+	TGTTGGGcagGTACGAGCTGTG	13	13	847	97.69
cg1452	NCgl1236	-	+	GGTAcgaGCTGTGATCAATCAG	16	16	856	98.73
cg1758	NCgl1497	-	+	AAAGGCcagGAATCTAGTTCAG	14,15	14	26	4.44
cg1758	NCgl1497	-	+	ATCATCcgaTACTCGCTCAACG	14,15	14	71	12.14
cg1758	NCgl1497	-	+	CATCcgaTACTCGCTCAACGAG	16,17	16	73	12.48
cg1758	NCgl1497	-	+	GAGTTTcagCGCGGAAGTATCG	14	14	92	15.73
cg1758	NCgl1497	-	+	GTTTcagCGCGGAAGTATCGTG	13,16	16	94	16.07
cg1758	NCgl1497	-	+	ACTcagGTAAGTGAATATTCCG	17	17	185	31.62
cg1758	NCgl1497	-	+	CGGAGTTcaaCAGGCTCTGACG	13	13	220	37.61
cg1758	NCgl1497	-	+	AGTTcaaCAGGCTCTGACGCCG	13,16	16	223	38.12
cg1758	NCgl1497	-	+	GTTcaaCAGGCTCTGACGCCGG	14,17	17	224	38.29
cg1758	NCgl1497	-	+	GGTCCACcagGACATTGTGGAG	13,14,16,17	13	244	41.71
cg1758	NCgl1497	-	+	GTCCACcagGACATTGTGGAGG	14,15,17	14	245	41.88
cg1758	NCgl1497	-	+	CCACcagGACATTGTGGAGGCG	16,17	16	247	42.22
cg1758	NCgl1497	-	+	CACTGGTcaaAGTCTCGCGCCG	13	13	400	68.38
cg1758	NCgl1497	-	+	GGTcaaAGTCTCGCGCCGTCTG	17	17	404	69.06
cg1758	NCgl1497	-	+	GGAGAGcgaTACGATTTTTGTG	14	14	446	76.24
cg1758	NCgl1497	-	+	GAGcgaTACGATTTTTGTGACG	17	17	449	76.75
cg1758	NCgl1497	-	+	GACGCCcagTTGAGATATATCG	14,15,16	14	467	79.83
cg1758	NCgl1497	-	+	CGCCcagTTGAGATATATCGCG	16,17	16	469	80.17
cg1758	NCgl1497	-	+	GCCcagTTGAGATATATCGCGG	17	17	470	80.34
cg1758	NCgl1497	-	-	CATCccaGTAGTTCTCATCAGA	15,16,17	15,16	482	82.39
cg1945	NCgl1658	-	+	TGGTcagTGGGGCAGTGGTAAG	16	16	226	10.22
cg1945	NCgl1658	-	-	TGTccaTTTTTCGTTCGATAGA	16,17	16,17	271	12.26
cg1945	NCgl1658	-	-	CGATTGTccaTTTTTCGTTCGA	13	13	275	12.44
cg1945	NCgl1658	-	+	TGACCCGcaaTCTTTGATTGAG	13,15,16,17	13	334	15.11
cg1945	NCgl1658	-	+	GACCCGcaaTCTTTGATTGAGG	14,16,17	14	335	15.15
cg1945	NCgl1658	-	+	CCCGcaaTCTTTGATTGAGGAG	16	16	337	15.24
cg1945	NCgl1658	-	+	GTTTTACcgaGTAATCGTTGGG	13,14	13	358	16.19
cg1945	NCgl1658	-	+	TTACcgaGTAATCGTTGGGACG	16,17	16	361	16.33
cg1945	NCgl1658	-	+	TACcgaGTAATCGTTGGGACGG	17	17	362	16.37
cg1945	NCgl1658	-	+	ACCGGCcaaAAGATCAAAACTG	14,15	14	398	18
cg1945	NCgl1658	-	+	TCTGcagAAAACCTTTAGCACG	16	16	421	19.04
cg1945	NCgl1658	-	-	TTccaTGTCTTATATACAGCGT	17	17	510	23.07
cg1945	NCgl1658	-	-	GTTTccaTGTCTTATATACAGC	15,16	15,16	512	23.16
cg1945	NCgl1658	-	+	ATGGAAAcagGAGCAAGATTCG	13	13	538	24.33
cg1945	NCgl1658	-	+	GGAAAcagGAGCAAGATTCGTG	15	15	540	24.42
cg1945	NCgl1658	-	+	GAAAcagGAGCAAGATTCGTGG	16	16	541	24.47
cg1945	NCgl1658	-	-	TGGccaCGAATCTTGCTCCTGT	14,16,17	16,17	532	24.06
cg1945	NCgl1658	-	+	GGAGcaaGATTCGTGGCCAACG	16	16	547	24.74
cg1945	NCgl1658	-	+	AACAAGcgaATTCTCATTGTCG	14	14	605	27.36
cg1945	NCgl1658	-	+	AAGcgaATTCTCATTGTCGTCG	17	17	608	27.5
cg1945	NCgl1658	-	+	GCTTGGAcgaTTCCCGCAGGTG	13	13	688	31.12
cg1945	NCgl1658	-	+	CCCGcagGTGAATTATCTTTTG	16	16	700	31.66
cg1945	NCgl1658	-	+	CCGcagGTGAATTATCTTTTGG	17	17	701	31.71
cg1945	NCgl1658	-	+	ATCGTGcagTATCCTTTCGATG	14	14	812	36.73
cg1945	NCgl1658	-	+	ATCATTTcaaATAGAGAAAGAG	13	13	847	38.31
cg1945	NCgl1658	-	+	TTTCcagGGTGTTTCGCTATCG	16,17	16	892	40.34
cg1945	NCgl1658	-	+	TTCcagGGTGTTTCGCTATCGG	17	17	893	40.39
cg1945	NCgl1658	-	-	GAGTccaGTTGGTTAGTAGAGC	15,16	15,16	995	45
cg1945	NCgl1658	-	+	GACCATTcgaATTGTTTTTCCG	13,17	13	1078	48.76
cg1945	NCgl1658	-	+	ATTcgaATTGTTTTTCCGTCTG	17	17	1082	48.94
cg1945	NCgl1658	-	+	TTCTcgaGCGAAGGAAGTATTG	16	16	1117	50.52
cg1945	NCgl1658	-	+	ATTGCTTcaaGGAGGTCGAACG	13,16	13	1135	51.33
cg1945	NCgl1658	-	+	CTTcaaGGAGGTCGAACGACAG	17	17	1139	51.52
cg1945	NCgl1658	-	+	AGGAGGTcgaACGACAGGCTCG	13	13	1144	51.74
cg1945	NCgl1658	-	+	AGGTcgaACGACAGGCTCGCAG	16	16	1147	51.88
cg1945	NCgl1658	-	+	AGGCTCGcagAAACCCGGTTGG	13,15,17	13	1159	52.42
cg1945	NCgl1658	-	+	GGCTCGcagAAACCCGGTTGGG	14,16	14	1160	52.46
cg1945	NCgl1658	-	-	TTTCccaACCGGGTTTCTGCGA	15,16,17	15,16	1151	52.06
cg1945	NCgl1658	-	-	CTTTTCccaACCGGGTTTCTGC	13,14,15	13,14	1153	52.15
cg1945	NCgl1658	-	+	GGAAAAGcaaTTATGTGAGGGG	13	13	1180	53.37
cg1945	NCgl1658	-	+	AAAGcaaTTATGTGAGGGGATG	16	16	1183	53.51
cg1945	NCgl1658	-	+	CGAGcagATGGATCTTTTAAAG	16	16	1210	54.73
cg1945	NCgl1658	-	+	ATGTTTcaaAGACCTGGACATG	14	14	1334	60.33
cg1945	NCgl1658	-	+	AATTGATcgaCTTGATGGAGAG	13	13	1480	66.94
cg1945	NCgl1658	-	+	ATTGATcgaCTTGATGGAGAGG	14	14	1481	66.98
cg1945	NCgl1658	-	+	TTGATcgaCTTGATGGAGAGGG	15	15	1482	67.03
cg1945	NCgl1658	-	+	GATcgaCTTGATGGAGAGGGTG	14,17	17	1484	67.12
cg1945	NCgl1658	-	+	GGTCGTcaaGTGCGTATGAGCG	14,17	14	1562	70.65
cg1945	NCgl1658	-	+	GTCGTcaaGTGCGTATGAGCGG	15	15	1563	70.69
cg1945	NCgl1658	-	+	GTTAAACcagGTGGGGGAAAGG	13,14	13	1705	77.11
cg1945	NCgl1658	-	+	TTAAACcagGTGGGGGAAAGGG	14,15	14	1706	77.16
cg1945	NCgl1658	-	+	AGAATcagGACCCCTCAGATTG	15	15	1815	82.09
cg1945	NCgl1658	-	+	GAATcagGACCCCTCAGATTGG	16	16	1816	82.13
cg1945	NCgl1658	-	+	AATcagGACCCCTCAGATTGGG	17	17	1817	82.18
cg1945	NCgl1658	-	-	ATCccaATCTGAGGGGTCCTGA	16,17	16,17	1807	81.73
cg1945	NCgl1658	-	+	GTCTCTGcaaAGTGGTATAGAG	13,16	13	1900	85.93
cg1945	NCgl1658	-	+	TCTCTGcaaAGTGGTATAGAGG	14,17	14	1901	85.98
cg1945	NCgl1658	-	+	GAACATcagTTTGATGTGATAG	14,17	14	1922	86.93
cg1945	NCgl1658	-	+	TCTTCGcgaCAGGGACCAAGCG	14,16	14	1976	89.37
cg1945	NCgl1658	-	+	CTTCGcgaCAGGGACCAAGCGG	15,17	15	1977	89.42
cg1945	NCgl1658	-	+	TCGcgaCAGGGACCAAGCGGTG	14,17	17	1979	89.51
cg1945	NCgl1658	-	+	CGCGAcagGGACCAAGCGGTGG	15	15	1980	89.55
cg1945	NCgl1658	-	+	CGAcagGGACCAAGCGGTGGTG	17	17	1982	89.64
cg1945	NCgl1658	-	-	TATccaTGCACCACCGCTTGGT	16,17	16,17	1978	89.46
cg1945	NCgl1658	-	-	CTATccaTGCACCACCGCTTGG	15,16	15,16	1979	89.51
cg1945	NCgl1658	-	+	AGATAcagTTCACGGATTTTAG	15	15	2100	94.98
cg1945	NCgl1658	-	+	AAGcgaAAAGTTGTCGCATATG	17	17	2132	96.43
cg1945	NCgl1658	-	+	TTTCACTcgaGAACGATTAGGG	13,15,17	13	2176	98.42
cg1945	NCgl1658	-	+	TTCACTcgaGAACGATTAGGGG	14,16	14	2177	98.46
cg1945	NCgl1658	-	+	TCACTcgaGAACGATTAGGGGG	15,17	15	2178	98.51
cg1945	NCgl1658	-	+	GAGAAcgaTTAGGGGGCTACAG	15	15	2184	98.78
-	NCgl0727a	-	+	TGCCTcagGCAATCCACGCACG	15,17	15	72	18.9
-	NCgl0727a	-	+	CCATGTCcaaCTCGGAGAGAAG	13,14	13	265	69.55
-	NCgl0727a	-	+	GTCcaaCTCGGAGAGAAGTCTG	14,17	17	269	70.6
-	NCgl0727a	-	+	TGCCGCCcgaTTGGCCGAATCG	13,14,15,17	13	337	88.45
-	NCgl0727a	-	+	GCCGCCcgaTTGGCCGAATCGG	14,15,16	14	338	88.71
-	NCgl0727a	-	+	CCGCCcgaTTGGCCGAATCGGG	15,16,17	15	339	88.98
-	NCgl0727a	-	+	GCCcgaTTGGCCGAATCGGGCG	17	17	341	89.5
-	NCgl0727a	-	-	CGccaCATGCCGCCCGATTCGG	15,17	17	339	88.98
cg0363	NCgl0296	-	-	TAccaGAATAGAGTTGTGGCGA	17	17	192	24.81
cg0363	NCgl0296	-	-	GATAccaGAATAGAGTTGTGGC	15,16	15,16	194	25.06
cg0363	NCgl0296	-	-	AGATAccaGAATAGAGTTGTGG	14,15	14,15	195	25.19
cg0363	NCgl0296	-	-	GGAGATAccaGAATAGAGTTGT	13	13	197	25.45
cg0363	NCgl0296	-	+	CTCCGCcagACACACGCCGCAG	14,15,17	14	227	29.33
cg0363	NCgl0296	-	+	ACCAAAcaaTCCCTCCAATTAG	14	14	257	33.2
cg0363	NCgl0296	-	+	CACGTTGcagACCGCAGCCAGG	13	13	385	49.74
cg0363	NCgl0296	-	+	GTTGcagACCGCAGCCAGGCAG	16	16	388	50.13
cg0363	NCgl0296	-	+	TTGcagACCGCAGCCAGGCAGG	13,17	17	389	50.26
cg0363	NCgl0296	-	+	GCCAGGcagGCGCGCTCGGGCG	14	14	401	51.81
cg0363	NCgl0296	-	+	CCAGGcagGCGCGCTCGGGCGG	15	15	402	51.94
cg0363	NCgl0296	-	+	GGGCCGcgaGTGCTTATCGACG	14,16,17	14	428	55.3
cg0363	NCgl0296	-	+	TCTTcaaCGCCTCGGCCATTTG	13,16	16	463	59.82
cg0363	NCgl0296	-	-	TTCccaCAAATGGCCGAGGCGT	14,16,17	16,17	457	59.04
cg0363	NCgl0296	-	-	GTTTCccaCAAATGGCCGAGGC	14,15,16	14,15	459	59.3
cg0363	NCgl0296	-	-	TGTTTCccaCAAATGGCCGAGG	13,14,15	13,14	460	59.43
cg0363	NCgl0296	-	+	ATCAGAAcgaCACGGCATCCCG	13	13	493	63.7
cg0363	NCgl0296	-	+	AGAAcgaCACGGCATCCCGCTG	13,16	16	496	64.08
cg0363	NCgl0296	-	+	GAAcgaCACGGCATCCCGCTGG	14,17	17	497	64.21
cg0363	NCgl0296	-	+	CATTGATcaaATGAGGTCCCGG	13	13	526	67.96
cg0363	NCgl0296	-	+	TCCACCcgaGCTGCACTCCAAG	14,15,16	14	575	74.29
cg0363	NCgl0296	-	+	CCACCcgaGCTGCACTCCAAGG	15,16,17	15	576	74.42
cg0363	NCgl0296	-	+	CTCcaaGGACCGCAAGCAACCG	17	17	590	76.23
cg0363	NCgl0296	-	+	AGGACCGcaaGCAACCGCAGTG	13,15,16	13	595	76.87
cg0153	NCgl0117	hde	+	GAGcagGTGAGTTTTGGTAAAG	17	17	77	8.58
cg0153	NCgl0117	hde	+	GACAGATcaaGATATTGCTGGG	13	13	136	15.16
cg0153	NCgl0117	hde	+	ACAGATcaaGATATTGCTGGGG	14	14	137	15.27
cg0153	NCgl0117	hde	+	AGATcaaGATATTGCTGGGGTG	16	16	139	15.5
cg0153	NCgl0117	hde	-	GAccaGCCACCGCCGTGGAAGT	13,14,17	17	204	22.74
cg0153	NCgl0117	hde	+	ACTTCCcgaGTGGCAATTGGCG	14,15,16	14	416	46.38
cg0153	NCgl0117	hde	+	CTTCCcgaGTGGCAATTGGCGG	15,16,17	15	417	46.49
cg0153	NCgl0117	hde	+	TCCcgaGTGGCAATTGGCGGTG	17	17	419	46.71
cg0153	NCgl0117	hde	+	CTGCAcaaCAGCTGCGTGAACG	15,17	15	471	52.51
cg0153	NCgl0117	hde	+	TGCAcaaCAGCTGCGTGAACGG	13,16	16	472	52.62
cg0153	NCgl0117	hde	+	GCAcaaCAGCTGCGTGAACGGG	14,17	17	473	52.73
cg0153	NCgl0117	hde	+	CAAcagCTGCGTGAACGGGCTG	14,17	17	476	53.07
cg0153	NCgl0117	hde	+	TCACcagGTGCTTATTTTTCCG	16,17	16	520	57.97
cg0153	NCgl0117	hde	+	CACcagGTGCTTATTTTTCCGG	17	17	521	58.08
cg0153	NCgl0117	hde	+	CATCGAAcaaTATGCCGATGGG	13,17	13	628	70.01
cg0153	NCgl0117	hde	+	GAAcaaTATGCCGATGGGCACG	17	17	632	70.46
cg0153	NCgl0117	hde	+	CCCTcgaCTCTCACCGCTACTG	13,16	16	664	74.02
cg0153	NCgl0117	hde	+	CCTcgaCTCTCACCGCTACTGG	14,17	17	665	74.14
cg0153	NCgl0117	hde	+	GAAGTGcgaGCCTATGGACAAG	14	14	752	83.84
cg0153	NCgl0117	hde	+	CTATGGAcaaGCTCTACTAGAG	13	13	763	85.06
cg0153	NCgl0117	hde	+	TATGGAcaaGCTCTACTAGAGG	14	14	764	85.17
cg0153	NCgl0117	hde	+	GGAcaaGCTCTACTAGAGGCTG	13,17	17	767	85.51
cg0153	NCgl0117	hde	+	GCTGCTcgaCGACTCATCCGCG	14,16	14	869	96.88
cg0153	NCgl0117	hde	+	GCTcgaCGACTCATCCGCGCCG	14,17	17	872	97.21
cg0806	NCgl0672	-	-	TGccaGCCAGCATCATTTATGG	13,14,17	17	96	9.01
cg0806	NCgl0672	-	+	TGGCTGGcagGCAGAGGTTGTG	13,17	13	121	11.36
cg0806	NCgl0672	-	+	GCTATCCcaaACCGACCTGGTG	13,14,15	13	349	32.77
cg0806	NCgl0672	-	+	AAGcaaAACCGTGGCTCCACCG	17	17	455	42.72
cg0806	NCgl0672	-	-	CGccaAATGCCGGAGCCGGTGG	17	17	459	43.1
cg0806	NCgl0672	-	-	CGCGccaAATGCCGGAGCCGGT	15,16	15,16	461	43.29
cg0806	NCgl0672	-	+	GCGCGTCcagTTGGTAGACAAG	13,14,17	13	490	46.01
cg0806	NCgl0672	-	+	CGCGTCcagTTGGTAGACAAGG	14,15	14	491	46.1
cg0806	NCgl0672	-	+	TGTGACcagTACATCATCGGCG	14,15	14	629	59.06
cg0806	NCgl0672	-	-	TGccaCTGCTCTGGCTTGTCGT	15,17	17	801	75.21
cg0806	NCgl0672	-	+	GCCAGAGcagTGGCAGGAACTG	13	13	820	77
cg0806	NCgl0672	-	+	GAGcagTGGCAGGAACTGATTG	17	17	824	77.37
cg0806	NCgl0672	-	-	GTccaGATCAATGGGATGTTGT	17	17	882	82.82
cg0806	NCgl0672	-	+	ATCcagCAGCTTGTGGCATCAG	14,17	17	1019	95.68
cg0806	NCgl0672	-	+	CCAGcagCTTGTGGCATCAGAG	13,16	16	1021	95.87
cg0806	NCgl0672	-	+	CAGcagCTTGTGGCATCAGAGG	14,17	17	1022	95.96
cg2601	NCgl2285	-	+	GTCcaaCTAGAAGGCGTCACCG	14,17	17	38	10.05
cg2601	NCgl2285	-	+	CCCACCcagCTGGCCTACACCG	14,15,16	14	65	17.2
cg2601	NCgl2285	-	+	CCACCcagCTGGCCTACACCGG	15,16,17	15	66	17.46
cg2601	NCgl2285	-	+	CAACTCcgaATCCGTAACATCG	14,15,17	14	101	26.72
cg2601	NCgl2285	-	+	AACTCcgaATCCGTAACATCGG	15,16	15	102	26.98
cg2601	NCgl2285	-	-	CAccaCATCACGATGTCTTCGG	15,17	17	156	41.27
cg2601	NCgl2285	-	-	AAGTTccaCCACATCACGATGT	14,15	14,15	162	42.86
cg2601	NCgl2285	-	-	TGccaCTGTTTACGGTACTCGG	15,17	17	210	55.56
cg2601	NCgl2285	-	+	CGTAAAcagTGGCAGGCCGAAG	14	14	230	60.85
cg2601	NCgl2285	-	+	AAAcagTGGCAGGCCGAAGCTG	17	17	233	61.64
cg2601	NCgl2285	-	+	AGTGGcagGCCGAAGCTGATCG	15	15	237	62.7
cg2601	NCgl2285	-	+	GCAcgaCCAGAAACGAGAATTG	13,14,17	17	371	98.15
cg0721	NCgl0598	crtB2	-	AAccaCGTAGACAGACTGAAGC	15,17	17	108	11.84
cg0721	NCgl0598	crtB2	-	AGCAAccaCGTAGACAGACTGA	14,15	14,15	111	12.17
cg0721	NCgl0598	crtB2	+	GACATAcgaAATCTCTATGCAG	14	14	164	17.98
cg0721	NCgl0598	crtB2	+	ATAcgaAATCTCTATGCAGTAG	17	17	167	18.31
cg0721	NCgl0598	crtB2	+	CCAcaaCAACGCTTCAACACAG	14,17	17	296	32.46
cg0721	NCgl0598	crtB2	+	TTAcaaGCTTATGGTGAAACTG	13,17	17	326	35.75
cg0721	NCgl0598	crtB2	+	ACTGCCcgaCGCTGTGATTTCG	14,15,16	14	344	37.72
cg0721	NCgl0598	crtB2	+	TTCGAAcaaGAGCATGTAATAG	14	14	362	39.69
cg0721	NCgl0598	crtB2	+	TCAACcaaGGTAGAACGATTAG	15,16	15	498	54.61
cg0721	NCgl0598	crtB2	+	AAGATcagCAAAATTTGGGCCG	15	15	606	66.45
cg0721	NCgl0598	crtB2	+	AGCcaaGGAACTCTTACTAAAG	17	17	647	70.94
cg0721	NCgl0598	crtB2	+	GAAcaaAAAGAAGATCTCATCG	17	17	668	73.25
cg0721	NCgl0598	crtB2	+	ATCCGTcaaGACCTAGCAATTG	14,17	14	695	76.21
cg0721	NCgl0598	crtB2	+	CCAGTGcagGCTCGCATCGGAG	14	14	740	81.14
cg0721	NCgl0598	crtB2	+	AGTGcagGCTCGCATCGGAGTG	16	16	742	81.36
cg0721	NCgl0598	crtB2	+	TCTTTcaaAAACTCACTGACCG	15	15	780	85.53
cg0967	NCgl0811	cysQ	+	GACTGCTcagATTGATGATTCG	13,15	13	19	2.51
cg0967	NCgl0811	cysQ	-	ATccaACTTTGTGCGAGTTCGT	14,17	17	126	16.67
cg0967	NCgl0811	cysQ	-	AGCAATccaACTTTGTGCGAGT	13,14	13,14	130	17.2
cg0967	NCgl0811	cysQ	+	TCGCAcaaAGTTGGATTGCTCG	15,17	15	144	19.05
cg0967	NCgl0811	cysQ	+	GCAcaaAGTTGGATTGCTCGAG	17	17	146	19.31
cg0967	NCgl0811	cysQ	+	GATTGCTcgaGTGTTGGAGCAG	13,15	13	157	20.77
cg0967	NCgl0811	cysQ	+	TTGGAGcagCACCGCCCCAACG	14	14	170	22.49
cg0967	NCgl0811	cysQ	+	GAGcagCACCGCCCCAACGATG	14,17	17	173	22.88
cg0967	NCgl0811	cysQ	-	TGATccaCACGCGGTCCTTGGA	13,15,16	15,16	224	29.63
cg0967	NCgl0811	cysQ	-	ATGATccaCACGCGGTCCTTGG	14,15	14,15	225	29.76
cg0967	NCgl0811	cysQ	-	CTGCccaGTCCTGGCGGCCGGT	15,16,17	15,16	278	36.77
cg0967	NCgl0811	cysQ	-	GAATCccaCTCGTATTGGCCGC	14,15,16	14,15	561	74.21
cg0967	NCgl0811	cysQ	+	GGCcaaTACGAGTGGGATTCCG	17	17	575	76.06
cg0695	NCgl0574	whcB	+	CACcagCTTCCCGGGCCAAATG	14,17	17	29	9.76
cg0695	NCgl0574	whcB	-	GTCccaGAAGTCTGCATTTGGC	16,17	16,17	31	10.44
cg0695	NCgl0574	whcB	-	AGTCccaGAAGTCTGCATTTGG	15,16,17	15,16	32	10.77
cg0695	NCgl0574	whcB	+	GGACTGGcagTTGCACGGAACG	13,17	13	61	20.54
cg0695	NCgl0574	whcB	+	ACTGGcagTTGCACGGAACGTG	15	15	63	21.21
cg0695	NCgl0574	whcB	+	TGCTCGCcagCGTCGGGAGCTG	13,14,16	13	136	45.79
cg0695	NCgl0574	whcB	+	CTCGCcagCGTCGGGAGCTGCG	15,16	15	138	46.46
cg0695	NCgl0574	whcB	+	CGCcagCGTCGGGAGCTGCGCG	14,17	17	140	47.14
cg0695	NCgl0574	whcB	-	GTCCGCCccaTACTCCATAAGG	13,14,15,17	13	218	73.4
cg0695	NCgl0574	whcB	+	CCGAAcgaCTGGTTATCCTTCG	15	15	261	87.88
cg1456	NCgl1239	-	+	TTTCGCGcagCTACCAGCCGAG	13,15,17	13	79	4.23
cg1456	NCgl1239	-	+	TTCGCGcagCTACCAGCCGAGG	14,16	14	80	4.29
cg1456	NCgl1239	-	+	AGATcagTTACCTGGAAAAATG	16	16	106	5.68
cg1456	NCgl1239	-	+	TCTTGATcagGAGGGCGTACTG	13	13	220	11.79
cg1456	NCgl1239	-	+	TGATcagGAGGGCGTACTGCTG	16	16	223	11.95
cg1456	NCgl1239	-	+	GATcagGAGGGCGTACTGCTGG	17	17	224	12
cg1456	NCgl1239	-	+	CAGAAcgaAATTCTCGGTACCG	15	15	291	15.59
cg1456	NCgl1239	-	-	GAccaGCTGGAGTAGTAACGGT	14,17	17	384	20.58
cg1456	NCgl1239	-	-	CGAccaGCTGGAGTAGTAACGG	13,16,17	16,17	385	20.63
cg1456	NCgl1239	-	+	ATTGCGCcaaGAATCTAGTTCG	13,14,16	13	445	23.85
cg1456	NCgl1239	-	+	GCGCcaaGAATCTAGTTCGAAG	16,17	16	448	24.01
cg1456	NCgl1239	-	+	CGCcaaGAATCTAGTTCGAAGG	17	17	449	24.06
cg1456	NCgl1239	-	+	GATATTcagCTGCCGGTCTCTG	14	14	662	35.48
cg1456	NCgl1239	-	+	TATTcagCTGCCGGTCTCTGAG	13,16	16	664	35.58
cg1456	NCgl1239	-	+	ATTcagCTGCCGGTCTCTGAGG	14,17	17	665	35.64
cg1456	NCgl1239	-	+	ACCTCGcagGGGTTGGCTTTTG	14,16	14	713	38.21
cg1456	NCgl1239	-	+	CTCGcagGGGTTGGCTTTTGAG	16	16	715	38.32
cg1456	NCgl1239	-	+	TCGcagGGGTTGGCTTTTGAGG	17	17	716	38.37
cg1456	NCgl1239	-	+	GATGGCcaaATCTCCGGCATCG	14,15	14	788	42.23
cg1456	NCgl1239	-	+	TCTGTCGcgaAAAAATACCGTG	13,15	13	868	46.52
cg1456	NCgl1239	-	+	CTGTCGcgaAAAAATACCGTGG	14,16	14	869	46.57
cg1456	NCgl1239	-	+	GTCGcgaAAAAATACCGTGGAG	16	16	871	46.68
cg1456	NCgl1239	-	+	TCGcgaAAAAATACCGTGGAGG	17	17	872	46.73
cg1456	NCgl1239	-	+	CACCTTCcagTCGGCAGCGGAG	13,14,17	13	904	48.45
cg1456	NCgl1239	-	+	ACCTTCcagTCGGCAGCGGAGG	14,15	14	905	48.5
cg1456	NCgl1239	-	+	CTTCcagTCGGCAGCGGAGGTG	16,17	16	907	48.61
cg1456	NCgl1239	-	+	TTCcagTCGGCAGCGGAGGTGG	13,17	17	908	48.66
cg1456	NCgl1239	-	+	CTCGcagGGCAGGAAAGAAATG	16	16	1078	57.77
cg1456	NCgl1239	-	+	TCGcagGGCAGGAAAGAAATGG	17	17	1079	57.82
cg1456	NCgl1239	-	+	TCTGATcaaGACAATGCCCTTG	14	14	1109	59.43
cg1456	NCgl1239	-	+	GCATGGAcagTATTTTGCAGCG	13	13	1159	62.11
cg1456	NCgl1239	-	+	TGGAcagTATTTTGCAGCGCTG	16	16	1162	62.27
cg1456	NCgl1239	-	+	GTGTGCcagGGCCTCGACCGCG	14,15	14	1193	63.93
cg1456	NCgl1239	-	+	TGCcagGGCCTCGACCGCGCAG	17	17	1196	64.09
cg1456	NCgl1239	-	+	CGCAGGAcagGTGCTGTGTCCG	13	13	1213	65.01
cg1456	NCgl1239	-	+	GCAGGAcagGTGCTGTGTCCGG	14	14	1214	65.06
cg1456	NCgl1239	-	+	CAGGAcagGTGCTGTGTCCGGG	15	15	1215	65.11
cg1456	NCgl1239	-	+	GGAcagGTGCTGTGTCCGGGTG	17	17	1217	65.22
cg1456	NCgl1239	-	-	TTTTCCGccaCTCCGGATTGGA	13,15,16	13	1238	66.35
cg1456	NCgl1239	-	-	TGGAGATccaCTGGTCAGCAGT	13	13	1259	67.47
cg1456	NCgl1239	-	-	ATccaGGAATGGAAGGTGGAGA	17	17	1275	68.33
cg1456	NCgl1239	-	-	TAATccaGGAATGGAAGGTGGA	15,16	15,16	1277	68.44
cg1456	NCgl1239	-	-	GTAATccaGGAATGGAAGGTGG	14,15	14,15	1278	68.49
cg1456	NCgl1239	-	-	CAGTAATccaGGAATGGAAGGT	13	13	1280	68.6
cg1456	NCgl1239	-	+	CCACcaaAATGCGGTGAATATG	16,17	16	1399	74.97
cg1456	NCgl1239	-	+	CACcaaAATGCGGTGAATATGG	17	17	1400	75.03
cg1456	NCgl1239	-	+	CATCGTGcagATGGCGAGGCTG	13,17	13	1567	83.98
cg1456	NCgl1239	-	+	GTGcagATGGCGAGGCTGTATG	17	17	1571	84.19
cg1456	NCgl1239	-	+	CCATGGTcagGTGTCGCGTAAG	13	13	1651	88.48
cg1456	NCgl1239	-	+	CATGGTcagGTGTCGCGTAAGG	14	14	1652	88.53
cg1456	NCgl1239	-	+	ATGGTcagGTGTCGCGTAAGGG	15	15	1653	88.59
cg1456	NCgl1239	-	+	GGTcagGTGTCGCGTAAGGGTG	17	17	1655	88.69
cg1456	NCgl1239	-	+	GGTGCGcagGATTTGTTGGATG	14,16	14	1673	89.66
cg1456	NCgl1239	-	+	GGCGTTCcagCACCAGGCGCGG	13,14	13	1717	92.02
cg1456	NCgl1239	-	+	GTTCcagCACCAGGCGCGGTTG	13,16,17	16	1720	92.18
cg1456	NCgl1239	-	+	GCACcagGCGCGGTTGATCAAG	16,17	16	1726	92.5
cg1456	NCgl1239	-	+	CACcagGCGCGGTTGATCAAGG	13,17	17	1727	92.55
cg2239	NCgl1964	thiG	+	CACCTCTcagGCGTTGCTGGAG	13,15,17	13	76	9.74
cg2239	NCgl1964	thiG	+	ACCTCTcagGCGTTGCTGGAGG	14,16	14	77	9.87
cg2239	NCgl1964	thiG	+	TGGAACTcaaTTGACCACCGTG	13,15	13	115	14.74
cg2239	NCgl1964	thiG	+	GGAACTcaaTTGACCACCGTGG	14,16	14	116	14.87
cg2239	NCgl1964	thiG	+	AACTcaaTTGACCACCGTGGCG	16	16	118	15.13
cg2239	NCgl1964	thiG	+	GACACcaaGCAACCACCTCTAG	15,16	15	147	18.85
cg2239	NCgl1964	thiG	+	CACcaaGCAACCACCTCTAGCG	13,17	17	149	19.1
cg2239	NCgl1964	thiG	+	ACTGCAcaaTTGGCTCGGGAAG	14,16	14	260	33.33
cg2239	NCgl1964	thiG	-	TTCACccaGTTGGTATCGAGGG	14,15,16	14,15	270	34.62
cg2239	NCgl1964	thiG	-	TTTCACccaGTTGGTATCGAGG	13,14,15,17	13,14	271	34.74
cg2239	NCgl1964	thiG	+	GCCAGCcgaCTAGAAGACTGTG	14,15	14	428	54.87
cg2239	NCgl1964	thiG	+	CCAGCcgaCTAGAAGACTGTGG	15,16	15	429	55
cg2239	NCgl1964	thiG	+	AGCcgaCTAGAAGACTGTGGCG	14,17	17	431	55.26
cg2239	NCgl1964	thiG	+	CCGCGCCcaaAATCCCGTCGCG	13,14,15,17	13	643	82.44
cg2239	NCgl1964	thiG	+	CGCCcaaAATCCCGTCGCGATG	16,17	16	646	82.82
cg2239	NCgl1964	thiG	+	GCCcaaAATCCCGTCGCGATGG	17	17	647	82.95
cg2239	NCgl1964	thiG	+	CGCCcaaGCAGGCCGGATCCCG	16,17	16	709	90.9
cg2239	NCgl1964	thiG	+	GATCCCGcaaCGCCAACATGCG	13,15,16,17	13	724	92.82
cg2239	NCgl1964	thiG	+	ATCCCGcaaCGCCAACATGCGG	14,16,17	14	725	92.95
cg2239	NCgl1964	thiG	+	CCCGcaaCGCCAACATGCGGTG	13,16	16	727	93.21
cg2239	NCgl1964	thiG	+	CCGcaaCGCCAACATGCGGTGG	14,17	17	728	93.33
cg2599	NCgl2283	-	+	AACCCAcagTGCGAAGACGGCG	14,16,17	14	83	13.63
cg2599	NCgl2283	-	+	CAACGCcagCGCTCCCTCATCG	14,15,17	14	182	29.89
cg2599	NCgl2283	-	+	AACGCcagCGCTCCCTCATCGG	15,16	15	183	30.05
cg2599	NCgl2283	-	+	CGCcagCGCTCCCTCATCGGTG	14,17	17	185	30.38
cg2599	NCgl2283	-	-	CAccaGGCACCGATGAGGGAGC	13,17	17	180	29.56
cg2599	NCgl2283	-	-	AACAccaGGCACCGATGAGGGA	15,16	15,16	182	29.89
cg2599	NCgl2283	-	-	AAACAccaGGCACCGATGAGGG	14,15,17	14,15	183	30.05
cg2599	NCgl2283	-	-	AAAACAccaGGCACCGATGAGG	13,14,16	13,14	184	30.21
cg2599	NCgl2283	-	+	CGGATTGcaaACAGTCACGTGG	13	13	286	46.96
cg2599	NCgl2283	-	-	AAAAAGccaCGTGACTGTTTGC	13,14	13,14	280	45.98
cg2599	NCgl2283	-	-	TGTccaCAACTGCAGACCATGC	14,16,17	16,17	430	70.61
cg0156	NCgl0120	cysR	+	CCCAATcagGCCCACTTCTCTG	14	14	41	3.52
cg0156	NCgl0120	cysR	+	CAATcagGCCCACTTCTCTGCG	16	16	43	3.69
cg0156	NCgl0120	cysR	+	GGCcagCAACTCATTAGAAATG	14,17	17	119	10.22
cg0156	NCgl0120	cysR	+	CCAGcaaCTCATTAGAAATGAG	13,16	16	121	10.4
cg0156	NCgl0120	cysR	+	TGTCCcaaCCGACTGTCACCCG	15,16,17	15	162	13.92
cg0156	NCgl0120	cysR	+	TCCcaaCCGACTGTCACCCGCG	13,14,17	17	164	14.09
cg0156	NCgl0120	cysR	+	TAATGcagGCAGGTTTGGTTCG	15	15	198	17.01
cg0156	NCgl0120	cysR	+	ATGcagGCAGGTTTGGTTCGTG	13,17	17	200	17.18
cg0156	NCgl0120	cysR	-	AATccaTGGACTTGGAGCGAGT	16,17	16,17	265	22.77
cg0156	NCgl0120	cysR	-	TGAATccaTGGACTTGGAGCGA	14,15	14,15	267	22.94
cg0156	NCgl0120	cysR	-	CATGAATccaTGGACTTGGAGC	13	13	269	23.11
cg0156	NCgl0120	cysR	-	CATCccaGCCCAAGTTGCTTGC	15,16,17	15,16	518	44.5
cg0156	NCgl0120	cysR	+	AACTACcaaTTCAGCGTTCCAG	14,15	14	575	49.4
cg0156	NCgl0120	cysR	+	GCACCcaaGGTTTCTTAAGCAG	15,16,17	15	819	70.36
cg0156	NCgl0120	cysR	+	CACCcaaGGTTTCTTAAGCAGG	16,17	16	820	70.45
cg0156	NCgl0120	cysR	+	ACCcaaGGTTTCTTAAGCAGGG	17	17	821	70.53
cg0156	NCgl0120	cysR	+	AGATCCAcaaGGTCGGTCGGTG	13,15,16	13	1021	87.71
cg0156	NCgl0120	cysR	+	CCAcaaGGTCGGTCGGTGTTCG	17	17	1025	88.06
cg0156	NCgl0120	cysR	+	TCCcaaTTGAAGAAGGAATACG	17	17	1049	90.12
cg0156	NCgl0120	cysR	+	GCAGCTcgaGCAGTCGCACTTG	14,16	14	1124	96.56
cg0156	NCgl0120	cysR	+	ACTTGATcgaCTACTCAACGAG	13	13	1141	98.02
cg3271	NCgl2853	-	-	GGTCGCccaGGGCTCGATGAGC	13,14,15,17	13,14	211	29.68
cg3271	NCgl2853	-	-	GTccaCCGCCCGGTACCAGAGC	14,15,17	17	261	36.71
cg3271	NCgl2853	-	-	CGGTccaCCGCCCGGTACCAGA	13,15,16	15,16	263	36.99
cg3271	NCgl2853	-	+	CGGACACcagATCGAGGGACTG	13,14,16	13	313	44.02
cg3271	NCgl2853	-	+	GGACACcagATCGAGGGACTGG	14,15,17	14	314	44.16
cg3271	NCgl2853	-	+	GCTCGTcagACACATCCCTCAG	14,17	14	362	50.91
cg3271	NCgl2853	-	+	TCGTcagACACATCCCTCAGTG	16	16	364	51.2
cg3271	NCgl2853	-	-	GGCCTGCccaGCGCTTCGGCGA	13,14,17	13	410	57.67
cg3271	NCgl2853	-	-	AGTAccaGGCCAACAGGCCTGC	15,16	15,16	425	59.77
cg3271	NCgl2853	-	-	GTGGccaCCGGTAGGCGGTGGC	13,15,16	15,16	578	81.29
cg3271	NCgl2853	-	-	AGTGGccaCCGGTAGGCGGTGG	14,15	14,15	579	81.43
cg3271	NCgl2853	-	+	CTTGCCcagGCACTGGAGACCG	14,15,16	14	620	87.2
cg3271	NCgl2853	-	+	TGCCcagGCACTGGAGACCGCG	16,17	16	622	87.48
cg3271	NCgl2853	-	+	GCCcagGCACTGGAGACCGCGG	13,17	17	623	87.62
cg3271	NCgl2853	-	-	GGATCccaGTGACTACTGGTGA	14,15,16	14,15	642	90.3
cg3271	NCgl2853	-	-	GAGGATCccaGTGACTACTGGT	13,14	13	644	90.58
cg0995	NCgl0838	rpmF	-	TTccaCTGGGAACGGCGCATGC	15,17	17	45	26.32
cg0995	NCgl0838	rpmF	-	GGCCTTccaCTGGGAACGGCGC	13,14,17	13,14	49	28.65
cg0995	NCgl0838	rpmF	+	TCCcagTGGAAGGCCGACAATG	17	17	68	39.77
cg0995	NCgl0838	rpmF	+	GCCCTTcagGAGGTCAAGATCG	14,17	14	92	53.8
cg0995	NCgl0838	rpmF	+	CTTcagGAGGTCAAGATCGACG	17	17	95	55.56
cg0995	NCgl0838	rpmF	+	GGCAGCAcagCTCGGTCTCGTG	13,15	13	151	88.3
cg0995	NCgl0838	rpmF	+	GCAGCAcagCTCGGTCTCGTGG	14,16	14	152	88.89
cg0995	NCgl0838	rpmF	+	GCAcagCTCGGTCTCGTGGACG	14,17	17	155	90.64
cg0291	NCgl0234	-	+	GCTGAGcagTTGCGTCAATTTG	14	14	20	2.02
cg0291	NCgl0234	-	+	GAGcagTTGCGTCAATTTGAAG	17	17	23	2.32
cg0291	NCgl0234	-	+	GTTGCGTcaaTTTGAAGGCAGG	13,16	13	28	2.83
cg0291	NCgl0234	-	+	TTGCGTcaaTTTGAAGGCAGGG	14,17	14	29	2.93
cg0291	NCgl0234	-	+	CCCTAATcaaTCCGAGGACTTG	13	13	55	5.56
cg0291	NCgl0234	-	+	CCTAATcaaTCCGAGGACTTGG	14	14	56	5.66
cg0291	NCgl0234	-	+	AATcaaTCCGAGGACTTGGAAG	13,17	17	59	5.96
cg0291	NCgl0234	-	+	GAAGATcagGGTTTGGGATTTG	14	14	77	7.78
cg0291	NCgl0234	-	+	GGAGCGCcagGACATCACCAAG	13,14,16	13	346	34.95
cg0291	NCgl0234	-	+	GCGCcagGACATCACCAAGTCG	16,17	16	349	35.25
cg0291	NCgl0234	-	+	AACAATcagCCAATGGAGGGTG	14	14	440	44.44
cg0291	NCgl0234	-	+	AATcagCCAATGGAGGGTGCTG	13,14,17	17	443	44.75
cg0291	NCgl0234	-	-	AGTGccaCACGTACACCGCAGC	13,15,16	15,16	449	45.35
cg0291	NCgl0234	-	-	CACAGTGccaCACGTACACCGC	13	13	452	45.66
cg0291	NCgl0234	-	+	CCGGGTcgaTATTCGATGTACG	14	14	491	49.6
cg0291	NCgl0234	-	+	CGGTGTGcagATTACCGATAAG	13	13	544	54.95
cg0291	NCgl0234	-	+	GTGcagATTACCGATAAGTATG	17	17	548	55.35
cg0291	NCgl0234	-	+	CCCGGATcgaGACAGCATCACG	13	13	643	64.95
cg0291	NCgl0234	-	+	CCGGATcgaGACAGCATCACGG	14	14	644	65.05
cg0291	NCgl0234	-	+	ACGTCGcagATTGCCTTGGATG	14,16	14	686	69.29
cg0291	NCgl0234	-	+	TCGcagATTGCCTTGGATGAAG	17	17	689	69.6
cg0291	NCgl0234	-	-	TGATCccaACCATCGGAGAAGA	14,15,16	14,15	783	79.09
cg0291	NCgl0234	-	+	GGATcagCAGATGGCTAACCTG	13,16	16	811	81.92
cg0291	NCgl0234	-	+	CAGcagATGGCTAACCTGACCG	17	17	815	82.32
cg0291	NCgl0234	-	+	CACGGAAcagAATCAGTCCATG	13	13	889	89.8
cg0291	NCgl0234	-	+	ACAGAATcagTCCATGAACATG	13	13	895	90.4
cg0291	NCgl0234	-	+	GGAGGCcagGGAGGCCCCGGTG	14,15	14	923	93.23
cg0291	NCgl0234	-	+	GAGGCcagGGAGGCCCCGGTGG	15,16	15	924	93.33
cg0291	NCgl0234	-	+	GGTGGAcaaGGAGGACCAGGCG	14	14	941	95.05
cg0291	NCgl0234	-	+	GTGGAcaaGGAGGACCAGGCGG	15	15	942	95.15
cg1150	NCgl0971	-	+	CGCGCAcaaGAGCGCAACGATG	14,16	14	95	16.84
cg1150	NCgl0971	-	+	GATGCAcagTACGAGCTCGTTG	14,16	14	113	20.04
cg1150	NCgl0971	-	+	CTACGGCcagTATGCAAACGAG	13,14,17	13	184	32.62
cg1150	NCgl0971	-	-	TGCTGCccaTGCCTTGGTGTGC	13,14,15	13,14	193	34.22
cg1150	NCgl0971	-	-	TTccaCTCTGCGGAGAGGTAGG	13,15,17	17	297	52.66
cg1150	NCgl0971	-	-	TTGTTccaCTCTGCGGAGAGGT	14,15	14,15	300	53.19
cg1150	NCgl0971	-	-	GTTGTTccaCTCTGCGGAGAGG	13,14	13,14	301	53.37
cg1150	NCgl0971	-	+	ACACGTTcaaAAGACCGGCCTG	13,17	13	424	75.18
cg1150	NCgl0971	-	+	CGTTcaaAAGACCGGCCTGCTG	16	16	427	75.71
cg1150	NCgl0971	-	+	TCCGAGcagGGCATCTCCTCTG	14	14	488	86.52
cg1150	NCgl0971	-	+	CGAGcagGGCATCTCCTCTGTG	16	16	490	86.88
cg1150	NCgl0971	-	+	GAGcagGGCATCTCCTCTGTGG	17	17	491	87.06
cg1150	NCgl0971	-	+	GCTTGAGcagCTTGTTGTCTGG	13	13	520	92.2
cg1150	NCgl0971	-	-	CTTGGTccaGACAACAAGCTGC	13,14	13,14	514	91.13
cg3191	NCgl2783	-	+	GGTTGAGcagCTACAGCGAGTG	13	13	58	2.92
cg3191	NCgl2783	-	+	GCAGCTAcagCGAGTGCTCCTG	13,16	13	64	3.22
cg3191	NCgl2783	-	+	GCTAcagCGAGTGCTCCTGCCG	13,16	16	67	3.37
cg3191	NCgl2783	-	+	TACAGcgaGTGCTCCTGCCGAG	15	15	69	3.47
cg3191	NCgl2783	-	+	ACAGcgaGTGCTCCTGCCGAGG	16	16	70	3.52
cg3191	NCgl2783	-	+	TCTTTTcagACCTACTTCAATG	14	14	206	10.36
cg3191	NCgl2783	-	-	AGCGACGccaGTAGCTTGCAGG	13,15	13	221	11.11
cg3191	NCgl2783	-	-	TGTGAccaGCGACGCCAGTAGC	14,15	14,15	228	11.46
cg3191	NCgl2783	-	+	TGGTCAcagCTAGATTCTGTCG	14,16	14	254	12.77
cg3191	NCgl2783	-	+	CTCTACcgaTCCAAGATCGATG	14,15	14	314	15.79
cg3191	NCgl2783	-	+	TCTACcgaTCCAAGATCGATGG	15,16	15	315	15.84
cg3191	NCgl2783	-	+	TACcgaTCCAAGATCGATGGAG	13,17	17	317	15.94
cg3191	NCgl2783	-	-	CAGATccaGCCGCCGTCTTCGA	14,15	14,15	396	19.91
cg3191	NCgl2783	-	-	TAccaGCCTGCTTCTTCGACGG	13,14,17	17	447	22.47
cg3191	NCgl2783	-	+	AAAGCCcagATCATGCCAGATG	14,15,16	14	497	24.99
cg3191	NCgl2783	-	+	AAGCCcagATCATGCCAGATGG	15,16,17	15	498	25.04
cg3191	NCgl2783	-	+	GATcaaGGCAACAAGCACCCTG	17	17	659	33.13
cg3191	NCgl2783	-	+	TTCCGCcagGGCAACCTCGGCG	14,15,17	14	737	37.05
cg3191	NCgl2783	-	+	TCCGCcagGGCAACCTCGGCGG	15,16	15	738	37.1
cg3191	NCgl2783	-	+	GCGCTTcagGTAGCCCGCTACG	14,17	14	896	45.05
cg3191	NCgl2783	-	+	TGGCGGAcaaATGCTCAACCTG	13,17	13	937	47.11
cg3191	NCgl2783	-	+	GGAcaaATGCTCAACCTGCAAG	17	17	941	47.31
cg3191	NCgl2783	-	-	GTccaCATGAAGTCGTGTCCGC	15,17	17	987	49.62
cg3191	NCgl2783	-	-	GGCGGTccaCATGAAGTCGTGT	13,14	13,14	991	49.82
cg3191	NCgl2783	-	-	CAccaGCCGTTGAAGTCAACGT	13,14,17	17	1125	56.56
cg3191	NCgl2783	-	-	CACATccaCCAGCCGTTGAAGT	14,15	14,15	1131	56.86
cg3191	NCgl2783	-	-	GTCccaCTTGATAAAGAGTGGG	14,16,17	16,17	1195	60.08
cg3191	NCgl2783	-	-	CGTCccaCTTGATAAAGAGTGG	13,15,16,17	15,16	1196	60.13
cg3191	NCgl2783	-	-	GTCGTCccaCTTGATAAAGAGT	13,14,15	13,14	1198	60.23
cg3191	NCgl2783	-	-	TTCCTGGccaGGTTGCTGTGGG	13,17	13	1256	63.15
cg3191	NCgl2783	-	-	GTGccaGATTGCGATTCCTGGC	16,17	16,17	1270	63.85
cg3191	NCgl2783	-	-	TGTGccaGATTGCGATTCCTGG	15,16	15,16	1271	63.9
cg3191	NCgl2783	-	+	TACCACcaaGGCAGCGTCGACG	14,15,17	14	1385	69.63
cg3191	NCgl2783	-	+	ACCACcaaGGCAGCGTCGACGG	15,16	15	1386	69.68
cg3191	NCgl2783	-	+	ATTGTCcgaTCGATGCAAAAAG	14,15	14	1409	70.84
cg3191	NCgl2783	-	+	GATGcaaAAAGCCACCTTCAAG	16	16	1420	71.39
cg3191	NCgl2783	-	+	GGCAATCcaaAACGAAGCAATG	13,14	13	1471	73.96
cg3191	NCgl2783	-	+	AATCcaaAACGAAGCAATGAAG	16,17	16	1474	74.11
cg3191	NCgl2783	-	+	ATCcaaAACGAAGCAATGAAGG	17	17	1475	74.16
cg3191	NCgl2783	-	+	AGATcagCTCTTCTCGATCCTG	13,16	16	1513	76.07
cg3191	NCgl2783	-	+	GATcagCTCTTCTCGATCCTGG	14,17	17	1514	76.12
cg3191	NCgl2783	-	+	TACCTcgaATTGCAGCGATTCG	15,17	15	1545	77.68
cg3191	NCgl2783	-	+	ACTGCCAcgaGCAACCGGCGCG	13,15,16	13	1609	80.89
cg3191	NCgl2783	-	+	GCCAcgaGCAACCGGCGCGCCG	16	16	1612	81.05
cg3191	NCgl2783	-	+	CCAcgaGCAACCGGCGCGCCGG	13,17	17	1613	81.1
cg3191	NCgl2783	-	-	GAAccaACGTGCTTCGATTGGT	13,16,17	16,17	1753	88.13
cg3191	NCgl2783	-	-	TGAAccaACGTGCTTCGATTGG	15,16	15,16	1754	88.19
cg3191	NCgl2783	-	+	TCCcgaGTCGATGGCGCAACAG	17	17	1793	90.15
cg3191	NCgl2783	-	+	GCACTGcaaAAGCAAGTAGCAG	14,17	14	1895	95.27
cg3191	NCgl2783	-	+	ACTGcaaAAGCAAGTAGCAGAG	16	16	1897	95.37
cg3191	NCgl2783	-	+	AAGcaaGTAGCAGAGCGTTTCG	17	17	1904	95.73
cg1017	NCgl0857	metS	-	CGGccaGGCAACAGATACGAGC	16,17	16,17	19	1.04
cg1017	NCgl0857	metS	-	TACGGccaGGCAACAGATACGA	14,15	14,15	21	1.15
cg1017	NCgl0857	metS	+	CAGcgaATGTCTGGCAACAACG	17	17	125	6.83
cg1017	NCgl0857	metS	+	CTGGTTcaaGCAGACAAAGAAG	14	14	188	10.27
cg1017	NCgl0857	metS	+	TGGTTcaaGCAGACAAAGAAGG	15	15	189	10.33
cg1017	NCgl0857	metS	+	GTTcaaGCAGACAAAGAAGGCG	13,17	17	191	10.44
cg1017	NCgl0857	metS	+	CGTTcaaGACCTAGCGGATAAG	16	16	217	11.86
cg1017	NCgl0857	metS	+	GTAGTGcagGAACTGTTCCGTG	14	14	326	17.81
cg1017	NCgl0857	metS	+	TAGTGcagGAACTGTTCCGTGG	15	15	327	17.87
cg1017	NCgl0857	metS	+	GGCGACcagTGCGACAACTGCG	14,15	14	476	26.01
cg1017	NCgl0857	metS	+	GCGACcagTGCGACAACTGCGG	15,16	15	477	26.07
cg1017	NCgl0857	metS	+	CGGAAACcagCTCGATCCAGCG	13,14	13	496	27.1
cg1017	NCgl0857	metS	+	GGAAACcagCTCGATCCAGCGG	14,15	14	497	27.16
cg1017	NCgl0857	metS	-	TGCCccaGTCGATATCGCGCGA	15,16,17	15,16	695	37.98
cg1017	NCgl0857	metS	-	GATGCCccaGTCGATATCGCGC	13,14,15,16	13,14	697	38.09
cg1017	NCgl0857	metS	-	GTCTTGccaTCCTTCAACTGGG	13,14	13,14	724	39.56
cg1017	NCgl0857	metS	-	TGTCTTGccaTCCTTCAACTGG	13,17	13	725	39.62
cg1017	NCgl0857	metS	+	ATGGcaaGACAACAACGCCAAG	16	16	748	40.87
cg1017	NCgl0857	metS	-	AAccaGACGTAGAGCTTCTTGG	13,17	17	753	41.15
cg1017	NCgl0857	metS	-	AGGCccaTTCGATGGATGCGGA	15,16,17	15,16	797	43.55
cg1017	NCgl0857	metS	-	TAGGCccaTTCGATGGATGCGG	14,15,16	14,15	798	43.61
cg1017	NCgl0857	metS	-	GGTAGGCccaTTCGATGGATGC	13,14	13	800	43.72
cg1017	NCgl0857	metS	-	CGccaTGCTTCTGGGTCGCCGG	13,17	17	825	45.08
cg1017	NCgl0857	metS	-	GTGCGccaTGCTTCTGGGTCGC	14,15,17	14,15	828	45.25
cg1017	NCgl0857	metS	-	CATTccaGAAGGTGCGCCATGC	15,16	15,16	839	45.85
cg1017	NCgl0857	metS	-	GGccaGATCTGGGAGTGGAAGG	17	17	906	49.51
cg1017	NCgl0857	metS	-	CGCTGGccaGATCTGGGAGTGG	13,14	13,14	910	49.73
cg1017	NCgl0857	metS	+	CCACTCCcagATCTGGCCAGCG	13,14,15,17	13	922	50.38
cg1017	NCgl0857	metS	+	CACTCCcagATCTGGCCAGCGG	14,15,16	14	923	50.44
cg1017	NCgl0857	metS	+	CTCCcagATCTGGCCAGCGGAG	16,17	16	925	50.55
cg1017	NCgl0857	metS	+	GCGCTGcgaTACTTCATCGCTG	14,17	14	1124	61.42
cg1017	NCgl0857	metS	+	CTGcgaTACTTCATCGCTGTCG	17	17	1127	61.58
cg1017	NCgl0857	metS	-	ATTCATCccaGGTGAAGTCGGT	13,14,17	13	1157	63.22
cg1017	NCgl0857	metS	-	GTTGCCccaGCCGTTTGCCAGC	13,14,15,16	13,14	1201	65.63
cg1017	NCgl0857	metS	+	CCTGGATcagTCCAAGTTCAAG	13	13	1363	74.48
cg1017	NCgl0857	metS	+	CTGGATcagTCCAAGTTCAAGG	14	14	1364	74.54
cg1017	NCgl0857	metS	+	GATcagTCCAAGTTCAAGGCCG	13,17	17	1367	74.7
cg1017	NCgl0857	metS	-	TTccaTGGTTCTTGCTCTGCGA	17	17	1422	77.7
cg1017	NCgl0857	metS	+	CGCAGAGcaaGAACCATGGAAG	13	13	1435	78.42
cg1017	NCgl0857	metS	+	GAGcaaGAACCATGGAAGCTTG	17	17	1439	78.63
cg1017	NCgl0857	metS	-	AGTccaCAGCACGGTGGCAAGA	14,16,17	16,17	1474	80.55
cg1017	NCgl0857	metS	+	CGCTGcagGTTGTTTCTGACTG	15	15	1509	82.46
cg1017	NCgl0857	metS	+	CACCGCCcaaAAGGTGCATGAG	13,14,15,17	13	1561	85.3
cg1017	NCgl0857	metS	-	TGCAGCccaGATTCCATCACGG	13,14,15	13,14	1579	86.28
cg1017	NCgl0857	metS	+	ACCACGCcagCCAATCGGCGTG	13,14,16	13	1645	89.89
cg1017	NCgl0857	metS	+	CCACGCcagCCAATCGGCGTGG	14,15,17	14	1646	89.95
cg1017	NCgl0857	metS	+	CACGCcagCCAATCGGCGTGGG	15,16	15	1647	90
cg1017	NCgl0857	metS	+	ACGCcagCCAATCGGCGTGGGG	13,16,17	16	1648	90.05
cg1017	NCgl0857	metS	+	CAAGACCcagCTGGCTAAGTGG	13,14,15	13	1714	93.66
cg1017	NCgl0857	metS	+	GACCcagCTGGCTAAGTGGCAG	13,16,17	16	1717	93.83
cg1017	NCgl0857	metS	-	CGCTGccaCTTAGCCAGCTGGG	14,15	14,15	1707	93.28
cg1017	NCgl0857	metS	+	AAGTGGcagCGCATCGACGTTG	14	14	1730	94.54
cg1017	NCgl0857	metS	+	GTGGcagCGCATCGACGTTGTG	13,16	16	1732	94.64
cg1017	NCgl0857	metS	-	CTGGTGCccaTTCTGGGCCGGT	13,14	13	1805	98.63
cg2561	NCgl2249	thiX	+	CCTCACcagCAGGATTCCCCAG	14,15,17	14	92	16.14
cg2561	NCgl2249	thiX	+	CCAGcagGATTCCCCAGTCCAG	16	16	97	17.02
cg2561	NCgl2249	thiX	+	CCCAGTCcagCGCACCAATGAG	13,14	13	109	19.12
cg2561	NCgl2249	thiX	+	ACTTCTcagAACCCAACTTCTG	14,16	14	140	24.56
cg2561	NCgl2249	thiX	+	TTCTcagAACCCAACTTCTGCG	16	16	142	24.91
cg2561	NCgl2249	thiX	-	CTCAAccaTGCCTGGGACGTGA	14,15	14,15	369	64.74
cg2561	NCgl2249	thiX	-	TGCTCAAccaTGCCTGGGACGT	13,16	13	371	65.09
cg2561	NCgl2249	thiX	+	AACTCCcagCCCGGCGCGACTG	14,15,16	14	404	70.88
cg2561	NCgl2249	thiX	+	TCCcagCCCGGCGCGACTGTAG	13,14,17	17	407	71.4
cg2561	NCgl2249	thiX	+	CACCACTcagGCTTGTGTAGCG	13,15,17	13	496	87.02
cg2561	NCgl2249	thiX	+	CACTcagGCTTGTGTAGCGAAG	16	16	499	87.54
cg2561	NCgl2249	thiX	+	ACTcagGCTTGTGTAGCGAAGG	13,17	17	500	87.72
cg2556	NCgl2244	-	-	TGATccaGTAGTCGAGTACAGA	15,16	15,16	11	0.77
cg2556	NCgl2244	-	+	GGTTTCGcagCAAACAAGAAGG	13,15	13	70	4.91
cg2556	NCgl2244	-	+	CTTCATcgaCTTCACTTCTTTG	14,17	14	116	8.14
cg2556	NCgl2244	-	+	CATcgaCTTCACTTCTTTGCCG	14,17	17	119	8.35
cg2556	NCgl2244	-	+	CTCTAATcagGAAATGCTCACG	13	13	220	15.44
cg2556	NCgl2244	-	+	TCTAATcagGAAATGCTCACGG	14	14	221	15.51
cg2556	NCgl2244	-	+	GAAcaaGTGAGCATCGCCCAAG	17	17	281	19.72
cg2556	NCgl2244	-	+	ATCGCCcaaGAACTCCACCCCG	14,15,16	14	293	20.56
cg2556	NCgl2244	-	+	ACCACCcaaTACGGAAGCTCAG	14,15,16	14	449	31.51
cg2556	NCgl2244	-	+	ACCcaaTACGGAAGCTCAGCTG	17	17	452	31.72
cg2556	NCgl2244	-	-	GACccaTTGCCGAAACGGCAGT	16,17	16,17	463	32.49
cg2556	NCgl2244	-	-	CGAGACccaTTGCCGAAACGGC	13,14,15	13,14	466	32.7
cg2556	NCgl2244	-	+	TTTCGGcaaTGGGTCTCGCAAG	14,17	14	482	33.82
cg2556	NCgl2244	-	+	TTCGGcaaTGGGTCTCGCAAGG	15	15	483	33.89
cg2556	NCgl2244	-	+	GGTCTCGcaaGGTCACCGCATG	13,15,17	13	493	34.6
cg2556	NCgl2244	-	+	CTCGcaaGGTCACCGCATGTTG	16	16	496	34.81
cg2556	NCgl2244	-	-	AGccaACTTGCCGCAAGTTCGG	14,17	17	534	37.47
cg2556	NCgl2244	-	-	AAccaCAATAATGCGAAACCGC	15,17	17	573	40.21
cg2556	NCgl2244	-	+	ATGGTGcgaACTGGTGGCCGTG	14	14	638	44.77
cg2556	NCgl2244	-	+	TGGTGcgaACTGGTGGCCGTGG	15	15	639	44.84
cg2556	NCgl2244	-	+	GTGGTcgaGTGAAAACGTATCG	15	15	657	46.11
cg2556	NCgl2244	-	+	GTATCGCcgaCATGCAGCATTG	13,14,16	13	673	47.23
cg2556	NCgl2244	-	+	TATCGCcgaCATGCAGCATTGG	14,15,17	14	674	47.3
cg2556	NCgl2244	-	+	ATCGCcgaCATGCAGCATTGGG	15,16	15	675	47.37
cg2556	NCgl2244	-	-	GAccaGGTCAGGCCAGTAAAGG	17	17	717	50.32
cg2556	NCgl2244	-	-	AAGTTGAccaGGTCAGGCCAGT	13	13	722	50.67
cg2556	NCgl2244	-	-	CGTccaATTGAGTTGGGTGCGT	16,17	16,17	769	53.96
cg2556	NCgl2244	-	+	ACGCACCcaaCTCAATTGGACG	13,14,15,17	13	781	54.81
cg2556	NCgl2244	-	-	TGCGTccaATTGAGTTGGGTGC	14,15	14,15	771	54.11
cg2556	NCgl2244	-	+	CACCcaaCTCAATTGGACGCAG	13,16,17	16	784	55.02
cg2556	NCgl2244	-	+	TGGACGcagCCTTCCGTTAACG	14,16	14	797	55.93
cg2556	NCgl2244	-	+	GCCCCAcaaGTGGACATGCATG	14,16,17	14	833	58.46
cg2556	NCgl2244	-	+	CCAcaaGTGGACATGCATGATG	17	17	836	58.67
cg2556	NCgl2244	-	+	CCCAGCAcaaGATGGCCTCGCG	13,15	13	970	68.07
cg2556	NCgl2244	-	+	CAGCAcaaGATGGCCTCGCGTG	15,17	15	972	68.21
cg2556	NCgl2244	-	+	AGCAcaaGATGGCCTCGCGTGG	16	16	973	68.28
cg2556	NCgl2244	-	-	AGTccaCGCGAGGCCATCTTGT	14,16,17	16,17	964	67.65
cg2556	NCgl2244	-	+	AGCTGCTcaaGCGAGTGCATGG	13,15	13	1102	77.33
cg2556	NCgl2244	-	-	TGAGccaTGCACTCGCTTGAGC	15,16	15,16	1094	76.77
cg2556	NCgl2244	-	-	GATGAGccaTGCACTCGCTTGA	13,14	13,14	1096	76.91
cg2556	NCgl2244	-	+	TCCCAACcagGTTGTACTTGGG	13,14,17	13	1159	81.33
cg2556	NCgl2244	-	+	CAACcagGTTGTACTTGGGCTG	16,17	16	1162	81.54
cg2556	NCgl2244	-	-	AGCATccaATACCCAAGGCCGA	14,15	14,15	1197	84
cg2556	NCgl2244	-	+	GCTGTGGcagCATCGGCCACGG	13	13	1228	86.18
cg2556	NCgl2244	-	+	CTGTGGcagCATCGGCCACGGG	14	14	1229	86.25
cg2556	NCgl2244	-	+	TGGcagCATCGGCCACGGGAAG	14,17	17	1232	86.46
cg2556	NCgl2244	-	-	AGGccaACCTTCCCGTGGCCGA	13,16,17	16,17	1228	86.18
cg2556	NCgl2244	-	-	CGCTAGGccaACCTTCCCGTGG	13	13	1232	86.46
cg2441	NCgl2142	-	-	AAccaGACAACTAGTGCCTTGG	13,17	17	33	6.71
cg2441	NCgl2142	-	+	GCTGGTcgaACATCATTTGGTG	14	14	98	19.92
cg2441	NCgl2142	-	+	GGTcgaACATCATTTGGTGTCG	13,17	17	101	20.53
cg2441	NCgl2142	-	+	TCTGTTcagGTTGGAGTCTATG	14	14	182	36.99
cg2441	NCgl2142	-	+	CGCGcagATTCCCATGGGCATG	16	16	208	42.28
cg2441	NCgl2142	-	+	TTTGCCcgaGTGCTCATCAGTG	14,15,16	14	335	68.09
cg2441	NCgl2142	-	+	GCCcgaGTGCTCATCAGTGTTG	17	17	338	68.7
cg2441	NCgl2142	-	+	TGATGcgaCTGTTGCCCAACTG	15	15	384	78.05
cg2441	NCgl2142	-	+	GATGcgaCTGTTGCCCAACTGG	13,16	16	385	78.25
cg2441	NCgl2142	-	-	GAAccaGTTGGGCAACAGTCGC	16,17	16,17	376	76.42
cg2441	NCgl2142	-	-	CGGGAAccaGTTGGGCAACAGT	13,14	13,14	379	77.03
cg2441	NCgl2142	-	-	GTccaAGACATCGGGAACCAGT	17	17	390	79.27
cg2441	NCgl2142	-	+	GTGTTGcagCAGCTCACGGGCG	14	14	428	86.99
cg2441	NCgl2142	-	+	CAGcagCTCACGGGCGCTTTTG	14,17	17	434	88.21
cg2441	NCgl2142	-	+	TGTGGGGcagTTTTCTCCGCGG	13	13	460	93.5
cg2441	NCgl2142	-	+	TGGGGcagTTTTCTCCGCGGTG	15	15	462	93.9
cg1024	NCgl0864	tnp7a(ISCg7a)	-	AGATCCCccaGGTTGCGCTCGT	13,14,15,16	13	8	1.93
cg1024	NCgl0864	tnp7a(ISCg7a)	+	GATCTACcagCGGATGATCGCG	13,14,17	13	37	8.94
cg1024	NCgl0864	tnp7a(ISCg7a)	+	ATCTACcagCGGATGATCGCGG	14,15	14	38	9.18
cg1024	NCgl0864	tnp7a(ISCg7a)	+	AAGGACcgaTCCCTCGGCCGCG	14,15	14	71	17.15
cg1024	NCgl0864	tnp7a(ISCg7a)	+	GGACcgaTCCCTCGGCCGCGCG	16,17	16	73	17.63
cg1024	NCgl0864	tnp7a(ISCg7a)	+	GACcgaTCCCTCGGCCGCGCGG	13,17	17	74	17.87
cg1024	NCgl0864	tnp7a(ISCg7a)	+	GTCAGCcaaGACGTCCCCGCCG	14,15	14	119	28.74
cg1024	NCgl0864	tnp7a(ISCg7a)	+	TCAGCcaaGACGTCCCCGCCGG	15,16	15	120	28.99
cg1024	NCgl0864	tnp7a(ISCg7a)	+	CAGCcaaGACGTCCCCGCCGGG	16,17	16	121	29.23
cg2672	NCgl2347	crtB	+	GGCTGATcagCAAGATTTTTTG	13	13	64	7.06
cg2672	NCgl2347	crtB	+	GCTGATcagCAAGATTTTTTGG	14	14	65	7.17
cg2672	NCgl2347	crtB	+	CTGATcagCAAGATTTTTTGGG	15	15	66	7.28
cg2672	NCgl2347	crtB	+	ATCAGcaaGATTTTTTGGGCCG	15	15	69	7.62
cg2672	NCgl2347	crtB	+	AATGGTGcgaGTGGCCGATGAG	13	13	211	23.29
cg2672	NCgl2347	crtB	+	ATGGTGcgaGTGGCCGATGAGG	14	14	212	23.4
cg2672	NCgl2347	crtB	+	GTGcgaGTGGCCGATGAGGTTG	17	17	215	23.73
cg2672	NCgl2347	crtB	+	ACGCcagGTTCTGCTCAGTTTG	16,17	16	304	33.55
cg2672	NCgl2347	crtB	+	TTTTGAGcagGCTCACATCGTG	13	13	388	42.83
cg2672	NCgl2347	crtB	+	TTTGAGcagGCTCACATCGTGG	14	14	389	42.94
cg2672	NCgl2347	crtB	+	TGAGcagGCTCACATCGTGGCG	16	16	391	43.16
cg2672	NCgl2347	crtB	+	CTCCcaaACCTCCTATGATCCG	16,17	16	439	48.45
cg2672	NCgl2347	crtB	+	TCCTCcaaGATTCCACTGCCAG	15,16	15	525	57.95
cg2672	NCgl2347	crtB	+	CAGCCCGcagGATCGGGCCACG	13,15,16,17	13	544	60.04
cg2672	NCgl2347	crtB	+	CCCGcagGATCGGGCCACGATG	16	16	547	60.38
cg2672	NCgl2347	crtB	+	CCGcagGATCGGGCCACGATGG	17	17	548	60.49
cg2672	NCgl2347	crtB	+	ATTTcaaAAGGTAAATTTCCTG	16	16	598	66
cg2672	NCgl2347	crtB	+	TTCCTGcgaGATCTAGCTGAAG	14,17	14	614	67.77
cg2672	NCgl2347	crtB	+	GATATCcgaGAGGATTTGGATG	14,15	14	704	77.7
cg2672	NCgl2347	crtB	+	ATCcgaGAGGATTTGGATGCCG	17	17	707	78.04
cg2672	NCgl2347	crtB	+	GGCGCGcgaACCGGTGTGCGCG	14,16	14	758	83.66
cg2672	NCgl2347	crtB	+	GCGcgaACCGGTGTGCGCGCCG	13,17	17	761	84
cg2672	NCgl2347	crtB	-	CTTTccaCATTGCTTTGGTTGC	13,15,16	15,16	875	96.58
cg2672	NCgl2347	crtB	-	CTTCTTTccaCATTGCTTTGGT	13,17	13	878	96.91
cg1179	NCgl0994	-	-	CAAGTAGccaACGACTGGTCGT	13	13	23	0.75
cg1179	NCgl0994	-	+	GTTGTATcgaGACAGTTCACTG	13	13	76	2.49
cg1179	NCgl0994	-	+	GTATcgaGACAGTTCACTGCTG	16	16	79	2.59
cg1179	NCgl0994	-	+	TATcgaGACAGTTCACTGCTGG	17	17	80	2.62
cg1179	NCgl0994	-	+	GTTGCGTcagATTGTCTTTGCG	13,16	13	109	3.57
cg1179	NCgl0994	-	+	CGTcagATTGTCTTTGCGTTCG	17	17	113	3.7
cg1179	NCgl0994	-	-	TTccaGCTTCTGCAGGTCACGG	14,17	17	219	7.17
cg1179	NCgl0994	-	-	AGTTTTTccaGCTTCTGCAGGT	13	13	224	7.33
cg1179	NCgl0994	-	+	AAATGCGcaaTTGCCAGAACTG	13,15	13	403	13.2
cg1179	NCgl0994	-	+	TGCGcaaTTGCCAGAACTGTTG	16	16	406	13.29
cg1179	NCgl0994	-	+	ATTCACcgaTCAGCATGGCGCG	14,15,17	14	668	21.87
cg1179	NCgl0994	-	-	CTCGCGccaTGCTGATCGGTGA	13,14,16	13,14	658	21.55
cg1179	NCgl0994	-	+	TCACcgaTCAGCATGGCGCGAG	16,17	16	670	21.94
cg1179	NCgl0994	-	+	GGTGcagGCAACGACAATTCAG	16	16	916	29.99
cg1179	NCgl0994	-	+	GACAATTcagCTTTTTGTTCTG	13	13	928	30.39
cg1179	NCgl0994	-	+	AATTcagCTTTTTGTTCTGATG	13,16	16	931	30.48
cg1179	NCgl0994	-	+	AGTCcagCAGACATCAGCACTG	13,16,17	16	985	32.25
cg1179	NCgl0994	-	+	GTCcagCAGACATCAGCACTGG	14,17	17	986	32.29
cg1179	NCgl0994	-	+	CAGcagACATCAGCACTGGTTG	13,17	17	989	32.38
cg1179	NCgl0994	-	+	CGTCAAGcaaTCACCGGATGGG	13,17	13	1108	36.28
cg1179	NCgl0994	-	+	AAACTAcagAATATAGACGGTG	14,17	14	1145	37.49
cg1179	NCgl0994	-	+	CGTGGAcaaGGTGTCGAAGGAG	14	14	1208	39.55
cg1179	NCgl0994	-	+	CGCGTcgaATCTTCGAAATTAG	15	15	1275	41.75
cg1179	NCgl0994	-	+	CGTcgaATCTTCGAAATTAGTG	17	17	1277	41.81
cg1179	NCgl0994	-	-	ATGccaAATCACGAGCGCATGA	16,17	16,17	1324	43.35
cg1179	NCgl0994	-	-	TGTCATGccaAATCACGAGCGC	13,17	13	1328	43.48
cg1179	NCgl0994	-	+	ACGATGcaaCAATTGACGCTTG	14	14	1379	45.15
cg1179	NCgl0994	-	+	CAAcaaTTGACGCTTGCATATG	17	17	1385	45.35
cg1179	NCgl0994	-	+	AGCCCCTcaaGGGATTGCCATG	13,15,16,17	13	1432	46.89
cg1179	NCgl0994	-	+	CCCTcaaGGGATTGCCATGCTG	16	16	1435	46.99
cg1179	NCgl0994	-	+	CCTcaaGGGATTGCCATGCTGG	17	17	1436	47.02
cg1179	NCgl0994	-	+	GAATcgaTCCTTTGGTGACTTG	16	16	1483	48.56
cg1179	NCgl0994	-	+	AATcgaTCCTTTGGTGACTTGG	13,17	17	1484	48.59
cg1179	NCgl0994	-	+	GGAcgaAATCTAGAGGATTTCG	17	17	1532	50.16
cg1179	NCgl0994	-	+	TAAAcagAAAAACGTTGCTATG	16	16	1648	53.96
cg1179	NCgl0994	-	+	CGAGCGCcaaGAACTCATCGAG	13,14,16	13	1738	56.91
cg1179	NCgl0994	-	+	CGCcaaGAACTCATCGAGCTTG	17	17	1742	57.04
cg1179	NCgl0994	-	+	TGGTGACcagTTGCTTATTGAG	13,14	13	1936	63.39
cg1179	NCgl0994	-	+	GACcagTTGCTTATTGAGTTTG	17	17	1940	63.52
cg1179	NCgl0994	-	+	TCAATcagCACTTCAAAGGCCG	15	15	2094	68.57
cg1179	NCgl0994	-	+	AATcagCACTTCAAAGGCCGAG	14,17	17	2096	68.63
cg1179	NCgl0994	-	+	AGGCcgaGGAAAAGTGTTATCG	16,17	16	2110	69.09
cg1179	NCgl0994	-	+	GCTGATcagCTGCTTTACGATG	14	14	2204	72.17
cg1179	NCgl0994	-	+	CTGcagCCGATCCTAGAACTTG	13,14,17	17	2354	77.08
cg1179	NCgl0994	-	+	CTGCTCcgaATCAACTTGGATG	14,15,17	14	2405	78.75
cg1179	NCgl0994	-	+	TGCTCcgaATCAACTTGGATGG	15,16	15	2406	78.78
cg1179	NCgl0994	-	+	TACGGGGcagTTTGTTCAGTCG	13	13	2440	79.9
cg1179	NCgl0994	-	+	ACGGGGcagTTTGTTCAGTCGG	14	14	2441	79.93
cg1179	NCgl0994	-	+	GGGcagTTTGTTCAGTCGGTTG	17	17	2444	80.03
cg1179	NCgl0994	-	+	GTTTGTTcagTCGGTTGAACAG	13	13	2449	80.19
cg1179	NCgl0994	-	+	TTTGTTcagTCGGTTGAACAGG	14	14	2450	80.22
cg1179	NCgl0994	-	+	GTTcagTCGGTTGAACAGGCCG	13,17	17	2453	80.32
cg1179	NCgl0994	-	+	TGAAcagGCCGGGCTAGCCCCG	16	16	2464	80.68
cg1179	NCgl0994	-	+	GTGcagATGTTGAAAGATTTTG	17	17	2717	88.97
cg1179	NCgl0994	-	+	GCCTTATcaaTATCTAAAGAAG	13	13	2779	91
cg1179	NCgl0994	-	+	TATcaaTATCTAAAGAAGTTCG	17	17	2783	91.13
cg1179	NCgl0994	-	+	ATTGCTcaaCTTGCTAAGGATG	14,16	14	2885	94.47
cg1179	NCgl0994	-	+	TGCTcaaCTTGCTAAGGATGAG	13,16	16	2887	94.53
cg1179	NCgl0994	-	+	GCTcaaCTTGCTAAGGATGAGG	14,17	17	2888	94.56
cg1179	NCgl0994	-	+	GGTAcgaGAGATAGGCGTAACG	16	16	2959	96.89
cg1179	NCgl0994	-	+	TACGCCcagGGTTTCCATATTG	14,15,16	14	2981	97.61
cg1179	NCgl0994	-	+	ACGCCcagGGTTTCCATATTGG	15,16,17	15	2982	97.64
cg1179	NCgl0994	-	+	GACGAACcaaACCGCTACCTGG	13,14	13	3046	99.74
cg1179	NCgl0994	-	+	ACGAACcaaACCGCTACCTGGG	14,15	14	3047	99.77
cg1179	NCgl0994	-	+	CGAACcaaACCGCTACCTGGGG	15,16	15	3048	99.8
cg1540	NCgl1307	-	+	AGTAAAcgaGCTCTAGATGTTG	14	14	164	14.94
cg1540	NCgl1307	-	+	GTAAAcgaGCTCTAGATGTTGG	15	15	165	15.03
cg1540	NCgl1307	-	+	AAAcgaGCTCTAGATGTTGGAG	13,17	17	167	15.21
cg1540	NCgl1307	-	+	CACAcagTCCGATCAGCTCATG	16	16	232	21.13
cg1540	NCgl1307	-	+	GATcagCTCATGTTGTACTCAG	14,17	17	242	22.04
cg1540	NCgl1307	-	+	GAGAGAAcagCGGAATGCTGCG	13	13	289	26.32
cg1540	NCgl1307	-	+	GAAcagCGGAATGCTGCGTCCG	14,17	17	293	26.68
cg1540	NCgl1307	-	-	GATCccaAGGATCAGAGCTCGA	15,16,17	15,16	341	31.06
cg1540	NCgl1307	-	-	GAGccaTGTCTGTAATACGTGA	16,17	16,17	373	33.97
cg1540	NCgl1307	-	-	AGGAGccaTGTCTGTAATACGT	14,15	14,15	375	34.15
cg1540	NCgl1307	-	+	GTATTAcagACATGGCTCCTCG	14	14	389	35.43
cg1540	NCgl1307	-	+	ATTAcagACATGGCTCCTCGAG	16	16	391	35.61
cg1540	NCgl1307	-	+	TTAcagACATGGCTCCTCGAGG	13,17	17	392	35.7
cg1540	NCgl1307	-	+	GATGATcaaCAAGGTGACCAAG	14	14	422	38.43
cg1540	NCgl1307	-	+	TCAAcaaGGTGACCAAGAAAAG	16	16	427	38.89
cg1540	NCgl1307	-	+	GTGACcaaGAAAAGAAATTTAG	15,16	15	435	39.62
cg1540	NCgl1307	-	+	TGATcagATTTCTGGTAATCCG	16	16	472	42.99
cg1540	NCgl1307	-	+	GATcagATTTCTGGTAATCCGG	17	17	473	43.08
cg1540	NCgl1307	-	-	GAccaAGAAGTAACGATGGGGC	17	17	732	66.67
cg1540	NCgl1307	-	-	CGAccaAGAAGTAACGATGGGG	16,17	16,17	733	66.76
cg1540	NCgl1307	-	+	TGGTCTcagCACTGTCAGGACG	14,16	14	785	71.49
cg1540	NCgl1307	-	+	GTCTcagCACTGTCAGGACGTG	13,16	16	787	71.68
cg1540	NCgl1307	-	+	CACTGTcagGACGTGCATGATG	14	14	794	72.31
cg1540	NCgl1307	-	+	CTGTcagGACGTGCATGATGAG	16	16	796	72.5
cg1540	NCgl1307	-	+	TGTcagGACGTGCATGATGAGG	17	17	797	72.59
cg1540	NCgl1307	-	+	ACCTcaaATCCCTTCAGATACG	16	16	910	82.88
cg1540	NCgl1307	-	+	AATcagTGTGTTTACCCTAACG	17	17	953	86.79
cg1540	NCgl1307	-	+	TATCGCCcgaATTGGGGATCCG	13,14,15,17	13	979	89.16
cg1540	NCgl1307	-	+	GCCcgaATTGGGGATCCGAATG	17	17	983	89.53
cg1540	NCgl1307	-	-	TACccaCGGAGAGTTGCCAGGC	14,16,17	16,17	1009	91.89
cg1540	NCgl1307	-	-	GTACccaCGGAGAGTTGCCAGG	13,15,16,17	15,16	1010	91.99
cg1540	NCgl1307	-	+	ACAAGGAcagATTGATTTTCAG	13	13	1042	94.9
cg1540	NCgl1307	-	+	ATTTTcagAATTGCCTAGACAG	15	15	1056	96.17
cg1540	NCgl1307	-	+	TTTcagAATTGCCTAGACAGTG	17	17	1058	96.36
cg1540	NCgl1307	-	+	TGAGcaaTGCCGTGAAGAACTG	16	16	1090	99.27
cg1572	NCgl1333	glpQ1	+	GCTTTCcagGCTGCCGCGCCCG	14,15	14	74	10.5
cg1572	NCgl1333	glpQ1	+	TTCcagGCTGCCGCGCCCGCTG	13,17	17	77	10.92
cg1572	NCgl1333	glpQ1	+	AATcagGTCATCGTTATCCACG	17	17	134	19.01
cg1572	NCgl1333	glpQ1	+	CGCGcaaATCAAGGAGATAACG	16	16	226	32.06
cg1572	NCgl1333	glpQ1	+	TCTACTCcagACGAGCCTGCCG	13,14,16	13	286	40.57
cg1572	NCgl1333	glpQ1	+	ATCcaaGTGGAAATCAAATCTG	17	17	308	43.69
cg1572	NCgl1333	glpQ1	+	ATTATTGcagAAATACCCAGAG	13	13	355	50.35
cg1572	NCgl1333	glpQ1	+	TGGATcgaCTGCCAGAAGCTCG	15	15	432	61.28
cg1572	NCgl1333	glpQ1	+	GATcgaCTGCCAGAAGCTCGCG	14,17	17	434	61.56
cg1572	NCgl1333	glpQ1	-	TTccaCGAGGGCAAGATCGCGC	15,17	17	513	72.77
cg1572	NCgl1333	glpQ1	-	CTTTccaCGAGGGCAAGATCGC	13,15,16	15,16	515	73.05
cg1572	NCgl1333	glpQ1	-	ATTGTccaGCAGCCAACCTTGA	14,15	14,15	579	82.13
cg1572	NCgl1333	glpQ1	+	ATCGCAcaaCAAGCTGGCGTTG	14,16	14	635	90.07
cg1572	NCgl1333	glpQ1	+	CAAcaaGCTGGCGTTGATTACG	13,17	17	641	90.92
cg0228	NCgl0180	hkm	+	GCCcgaCTTGTCACCGAAACAG	14,17	17	41	9.43
cg0228	NCgl0180	hkm	-	GTCccaGTGGGCCTTGCGGTGT	16,17	16,17	178	40.92
cg0228	NCgl0180	hkm	-	GATCccaTCCGTCCCAGTGGGC	15,16,17	15,16	188	43.22
cg0228	NCgl0180	hkm	-	CGATCccaTCCGTCCCAGTGGG	14,15,16	14,15	189	43.45
cg0228	NCgl0180	hkm	+	GCGGATCcgaATCAAAGAGTTG	13,14	13	409	94.02
cg0228	NCgl0180	hkm	+	CGGATCcgaATCAAAGAGTTGG	14,15	14	410	94.25
cg0353	NCgl0288	nth	+	ACTCCGcagAAGCGGCCTCGCG	14,16,17	14	29	3.72
cg0353	NCgl0288	nth	+	TCCGcagAAGCGGCCTCGCGTG	16	16	31	3.97
cg0353	NCgl0288	nth	+	CCGcagAAGCGGCCTCGCGTGG	17	17	32	4.1
cg0353	NCgl0288	nth	+	AAGGGTcaaGAGACTGATATCG	14	14	71	9.1
cg0353	NCgl0288	nth	+	AGGGTcaaGAGACTGATATCGG	15	15	72	9.23
cg0353	NCgl0288	nth	+	GGGTcaaGAGACTGATATCGGG	16	16	73	9.36
cg0353	NCgl0288	nth	+	TCGGGcgaAAACGCCGAGCTCG	15	15	90	11.54
cg0353	NCgl0288	nth	+	CCGCCcagTGCACGGACGTTCG	15,16,17	15	207	26.54
cg0353	NCgl0288	nth	+	GCCcagTGCACGGACGTTCGCG	17	17	209	26.79
cg0353	NCgl0288	nth	+	CGTGAACcagGTGACGCCCGCG	13,14	13	229	29.36
cg0353	NCgl0288	nth	+	GAACcagGTGACGCCCGCGTTG	16,17	16	232	29.74
cg0353	NCgl0288	nth	+	GGCcagGTCCCCGGTACCCTTG	17	17	395	50.64
cg0353	NCgl0288	nth	+	CCTTGAGcagCTAGTTGAGCTG	13	13	412	52.82
cg0353	NCgl0288	nth	+	TGAGcagCTAGTTGAGCTGCCG	13,16	16	415	53.21
cg0353	NCgl0288	nth	+	GAGcagCTAGTTGAGCTGCCGG	14,17	17	416	53.33
cg0353	NCgl0288	nth	-	GTccaCTCAGGCTTTTCGATGA	13,15,17	17	576	73.85
cg0353	NCgl0288	nth	-	ATGGTccaCTCAGGCTTTTCGA	14,15	14,15	579	74.23
cg0353	NCgl0288	nth	+	CATAGTcgaCGCGCCGCCTGTG	14	14	653	83.72
cg0353	NCgl0288	nth	+	ATAGTcgaCGCGCCGCCTGTGG	15	15	654	83.85
cg0353	NCgl0288	nth	+	AGTcgaCGCGCCGCCTGTGGAG	14,17	17	656	84.1
cg0353	NCgl0288	nth	+	AGGCGcaaAAACTCATTAAAAG	15,17	15	738	94.62
cg0353	NCgl0288	nth	+	GCGcaaAAACTCATTAAAAGTG	17	17	740	94.87
cg0410	NCgl0333	-	-	CGCccaCGCGAGCGCTTCCGGG	14,16,17	16,17	40	2
cg0410	NCgl0333	-	-	GAccaTTTTTCCGCCCACGCGA	17	17	51	2.54
cg0410	NCgl0333	-	-	GTCCCGccaAAAGTTGTACAGC	13,14,16,17	13,14	187	9.33
cg0410	NCgl0333	-	+	GACGCGcagCATCCGCGTGGAG	14,16	14	218	10.88
cg0410	NCgl0333	-	+	CGCGcagCATCCGCGTGGAGTG	13,16	16	220	10.98
cg0410	NCgl0333	-	-	CGTGCGccaCACTCCACGCGGA	13,14,16	13,14	217	10.83
cg0410	NCgl0333	-	+	AGTGACcagCCGGAGTGGGACG	14,15	14	272	13.57
cg0410	NCgl0333	-	+	TGACcagCCGGAGTGGGACGTG	13,16,17	16	274	13.67
cg0410	NCgl0333	-	-	GATCAACccaCGTGACATCGGA	13,14,17	13	482	24.05
cg0410	NCgl0333	-	+	GAGcagGCGGAGTTGTTCTTTG	13,17	17	614	30.64
cg0410	NCgl0333	-	+	CGTcagGATGTGGCGACTCATG	17	17	644	32.14
cg0410	NCgl0333	-	-	AATCCCGccaCGCATGAGTCGC	13,15,16,17	13	644	32.14
cg0410	NCgl0333	-	-	ATccaCTGCTTCTTCACAATGA	15,17	17	783	39.07
cg0410	NCgl0333	-	+	GAAGAAGcagTGGATTTTTGTG	13	13	802	40.02
cg0410	NCgl0333	-	+	AGAAGcagTGGATTTTTGTGAG	15	15	804	40.12
cg0410	NCgl0333	-	+	CGATTTTcagCCTGTGTTTACG	13	13	904	45.11
cg0410	NCgl0333	-	+	GTCGCTGcagGGATTGGCCACG	13,16	13	940	46.91
cg0410	NCgl0333	-	+	GTGcagGCAGCGAGTTTCACCG	13,17	17	1124	56.09
cg0410	NCgl0333	-	+	CCGTTGcagTTTGAAAATGCTG	14	14	1205	60.13
cg0410	NCgl0333	-	+	CGTTGcagTTTGAAAATGCTGG	15	15	1206	60.18
cg0410	NCgl0333	-	+	TGCTGGTcagGAGACTCGTCAG	13	13	1222	60.98
cg0410	NCgl0333	-	-	AGGTTGCccaATGCTGACGAGT	13,14	13	1223	61.03
cg0410	NCgl0333	-	+	TCGTcagCATTGGGCAACCTCG	13,16	16	1237	61.73
cg0410	NCgl0333	-	+	CGTcagCATTGGGCAACCTCGG	14,17	17	1238	61.78
cg0410	NCgl0333	-	+	CCAcaaAACACCCTGGTCCACG	17	17	1310	65.37
cg0410	NCgl0333	-	-	TTCCAAccaTGCGATGCCGCGG	13,14,17	13,14	1366	68.16
cg0410	NCgl0333	-	+	GCATTCGcagGCAACCAAGCTG	13,15	13	1459	72.8
cg0410	NCgl0333	-	-	ATCCTCccaCACCTTCATGCGG	13,14,15,17	13,14	1471	73.4
cg0410	NCgl0333	-	+	CCGGAGcagATTGCGATTCGTG	14	14	1550	77.35
cg0410	NCgl0333	-	+	CGGAGcagATTGCGATTCGTGG	15	15	1551	77.4
cg0410	NCgl0333	-	+	GAGcagATTGCGATTCGTGGCG	17	17	1553	77.5
cg0410	NCgl0333	-	+	ACTcagTACCCAGAAGCATTCG	17	17	1610	80.34
cg0410	NCgl0333	-	+	GTTGTGcagGTGCCGTTGGCTG	14	14	1640	81.84
cg0410	NCgl0333	-	-	CGCTGAccaGGTGTGATAGCGC	13,14	13,14	1657	82.68
cg0410	NCgl0333	-	+	GATTGAGcagTACTCGCCGGTG	13	13	1747	87.18
cg0410	NCgl0333	-	+	TGAGcagTACTCGCCGGTGCAG	16	16	1750	87.33
cg0410	NCgl0333	-	+	GAGcagTACTCGCCGGTGCAGG	17	17	1751	87.38
cg0410	NCgl0333	-	+	CCGGTGcagGCGGTGGTGGGCG	14	14	1763	87.97
cg0410	NCgl0333	-	+	GTGcagGCGGTGGTGGGCGTCG	13,17	17	1766	88.12
cg0410	NCgl0333	-	+	GAGAAGcgaATTTATCCACCCG	14	14	1787	89.17
cg0410	NCgl0333	-	+	TTTGCTcaaGCTTTGCTTGATG	14,16	14	1865	93.06
cg0410	NCgl0333	-	+	TGCTcaaGCTTTGCTTGATGCG	16	16	1867	93.16
cg0410	NCgl0333	-	+	GCTcaaGCTTTGCTTGATGCGG	13,17	17	1868	93.21
cg0410	NCgl0333	-	+	GGCcagGCCGTGGATTACTACG	13,17	17	1889	94.26
cg0410	NCgl0333	-	+	TAACAAGcagACCGCGTTTGTG	13,17	13	1945	97.06
cg0410	NCgl0333	-	+	AACAAGcagACCGCGTTTGTGG	14	14	1946	97.11
cg0410	NCgl0333	-	-	CGATccaGGTGTAGATCAGCGA	15,16	15,16	1958	97.7
cg0410	NCgl0333	-	-	CTCGATccaGGTGTAGATCAGC	13,14	13,14	1960	97.8
cg2196	NCgl1930	-	-	CGTTccaGGAAGAGCCTGAGGA	15,16	15,16	140	39.22
cg2196	NCgl1930	-	-	AGTCGTTccaGGAAGAGCCTGA	13,17	13	143	40.06
cg2196	NCgl1930	-	+	GACcaaGAGGGCTACGGAATCG	17	17	197	55.18
cg3432	NCgl2993	rpmH	+	CGTTCcagCCGAACAACCGTCG	15,16	15	36	25.53
cg2267	NCgl1988	-	-	GTCTTTccaCTCTTGTTTGAGA	13,14	13,14	19	1.05
cg2267	NCgl1988	-	+	CAAAcaaGAGTGGAAAGACCAG	16	16	34	1.89
cg2267	NCgl1988	-	+	GAAAGACcagCTTTCGCAGGGG	13,14	13	46	2.55
cg2267	NCgl1988	-	+	AGACcagCTTTCGCAGGGGTTG	13,16,17	16	49	2.72
cg2267	NCgl1988	-	+	GACcagCTTTCGCAGGGGTTGG	14,17	17	50	2.77
cg2267	NCgl1988	-	+	GCTTTCGcagGGGTTGGCCAGG	13,15	13	55	3.05
cg2267	NCgl1988	-	+	TCGcagGGGTTGGCCAGGATTG	17	17	59	3.27
cg2267	NCgl1988	-	-	GATCTTCccaCAAATCATCTGC	13,14,17	13	113	6.27
cg2267	NCgl1988	-	+	GGAAGCTcaaCATAATTTTGCG	13,15	13	148	8.21
cg2267	NCgl1988	-	+	GAAGCTcaaCATAATTTTGCGG	14,16	14	149	8.26
cg2267	NCgl1988	-	+	AGCTcaaCATAATTTTGCGGTG	13,16	16	151	8.37
cg2267	NCgl1988	-	+	ACCGGTAcaaAAACATATGACG	13	13	175	9.71
cg2267	NCgl1988	-	+	CGAGCGTcgaACAGCTGCGATG	13,16	13	223	12.37
cg2267	NCgl1988	-	+	GAGCGTcgaACAGCTGCGATGG	14,17	14	224	12.42
cg2267	NCgl1988	-	+	GGTGTCTcgaAGCGTGGAGTTG	13,15	13	301	16.69
cg2267	NCgl1988	-	+	AATcagCAGATCAGAGCTCAAG	14,17	17	356	19.74
cg2267	NCgl1988	-	+	TCAGcagATCAGAGCTCAAGTG	16	16	358	19.86
cg2267	NCgl1988	-	+	TTTGGAGcagCTTCCAACCGAG	13	13	391	21.69
cg2267	NCgl1988	-	+	TTGGAGcagCTTCCAACCGAGG	14	14	392	21.74
cg2267	NCgl1988	-	+	TGGAGcagCTTCCAACCGAGGG	15	15	393	21.8
cg2267	NCgl1988	-	+	GAGcagCTTCCAACCGAGGGAG	14,17	17	395	21.91
cg2267	NCgl1988	-	+	TTTGAGGcgaTTGCCGCCAGAG	13	13	466	25.85
cg2267	NCgl1988	-	+	AATGGTcaaTTCAATGTGGATG	14	14	530	29.4
cg2267	NCgl1988	-	-	TTCACccaCCACGACACATTGC	14,15,16	14,15	570	31.61
cg2267	NCgl1988	-	-	ATACccaCGGAACAGCCACCGA	13,15,16,17	15,16	635	35.22
cg2267	NCgl1988	-	+	AATCTGcagATTCCGCTCAATG	14,17	14	809	44.87
cg2267	NCgl1988	-	+	CTGcagATTCCGCTCAATGACG	17	17	812	45.04
cg2267	NCgl1988	-	+	TGCTGcagGCGCTGCGTTATTG	15	15	846	46.92
cg2267	NCgl1988	-	+	ATTTTGcaaCGGCTCAAAGGCG	14	14	875	48.53
cg2267	NCgl1988	-	+	TTGcaaCGGCTCAAAGGCGATG	14,17	17	878	48.7
cg2267	NCgl1988	-	+	GAGACTcagGATCGCCTGATTG	14,16	14	929	51.53
cg2267	NCgl1988	-	+	GACTcagGATCGCCTGATTGAG	16	16	931	51.64
cg2267	NCgl1988	-	+	ACTcagGATCGCCTGATTGAGG	17	17	932	51.69
cg2267	NCgl1988	-	+	CAAAGAGcagGCAATTGAGCGG	13	13	1075	59.62
cg2267	NCgl1988	-	+	CATTGGAcagAACCTGCTGCTG	13	13	1108	61.45
cg2267	NCgl1988	-	+	GAAAATTcagCGGGAAGCACTG	13	13	1153	63.95
cg2267	NCgl1988	-	+	AAATTcagCGGGAAGCACTGAG	15	15	1155	64.06
cg2267	NCgl1988	-	+	AATTcagCGGGAAGCACTGAGG	13,16	16	1156	64.12
cg2267	NCgl1988	-	+	ATTcagCGGGAAGCACTGAGGG	14,17	17	1157	64.17
cg2267	NCgl1988	-	+	GAAACTcaaTTGGGTTCCACCG	14,16	14	1190	66
cg2267	NCgl1988	-	+	AACTcaaTTGGGTTCCACCGTG	16	16	1192	66.11
cg2267	NCgl1988	-	+	ACTcaaTTGGGTTCCACCGTGG	17	17	1193	66.17
cg2267	NCgl1988	-	+	TGCATTGcaaATGGCTGTTGGG	13	13	1231	68.28
cg2267	NCgl1988	-	+	GCATTGcaaATGGCTGTTGGGG	14	14	1232	68.33
cg2267	NCgl1988	-	+	ATTGcaaATGGCTGTTGGGGTG	16	16	1234	68.44
cg2267	NCgl1988	-	+	TTGcaaATGGCTGTTGGGGTGG	17	17	1235	68.5
cg2267	NCgl1988	-	-	TTGCGccaATTGCTCTTCGCGC	14,15,17	14,15	1254	69.55
cg2267	NCgl1988	-	-	ATTTGCGccaATTGCTCTTCGC	13,15	13	1256	69.66
cg2267	NCgl1988	-	+	CGTTGTAcagAAGCTAAGTTTG	13	13	1525	84.58
cg2267	NCgl1988	-	+	GTTGTAcagAAGCTAAGTTTGG	14	14	1526	84.64
cg2267	NCgl1988	-	+	TTGTGGcagCGCCATGAGATAG	14	14	1553	86.13
cg2267	NCgl1988	-	-	ATTCTTCccaCACCTCATGAGT	13,14,17	13	1568	86.97
cg2267	NCgl1988	-	+	GAGcagCAGCGTTCGACTATTG	14,17	17	1688	93.62
cg2267	NCgl1988	-	+	GCAGcagCGTTCGACTATTGAG	13,16	16	1690	93.73
cg2922	NCgl2550	-	-	GTCTCccaCGCATGCGTGCCGA	14,15,16	14,15	90	13.76
cg2922	NCgl2550	-	+	GCTGcaaGCTCAGACCATCTTG	16	16	157	24.01
cg2922	NCgl2550	-	+	CAAGCTcagACCATCTTGAGTG	14,16	14	161	24.62
cg2922	NCgl2550	-	+	GCTcagACCATCTTGAGTGATG	13,17	17	164	25.08
cg2922	NCgl2550	-	+	GCTGGGGcaaTACGTGTGTTTG	13	13	196	29.97
cg2922	NCgl2550	-	+	CTGGGGcaaTACGTGTGTTTGG	14	14	197	30.12
cg2922	NCgl2550	-	+	GGGGcaaTACGTGTGTTTGGCG	16	16	199	30.43
cg2922	NCgl2550	-	+	GGGcaaTACGTGTGTTTGGCGG	17	17	200	30.58
cg2922	NCgl2550	-	+	GGATAGTcagCTGCGTCTTTTG	13	13	274	41.9
cg2922	NCgl2550	-	+	GATAGTcagCTGCGTCTTTTGG	14	14	275	42.05
cg2922	NCgl2550	-	+	ATAGTcagCTGCGTCTTTTGGG	15	15	276	42.2
cg2922	NCgl2550	-	+	TCGCCGcaaACCATTAAGGCAG	14,16,17	14	362	55.35
cg2922	NCgl2550	-	+	GCCGcaaACCATTAAGGCAGTG	16	16	364	55.66
cg2922	NCgl2550	-	+	TTGATcgaAAAGGGGTTGTTCG	15	15	534	81.65
cg2922	NCgl2550	-	+	TGATcgaAAAGGGGTTGTTCGG	16	16	535	81.8
cg2922	NCgl2550	-	+	GATcgaAAAGGGGTTGTTCGGG	17	17	536	81.96
cg2922	NCgl2550	-	+	TGTGAATcagGCGGTTTCTGTG	13	13	595	90.98
cg2922	NCgl2550	-	+	GTGAATcagGCGGTTTCTGTGG	14	14	596	91.13
cg2922	NCgl2550	-	+	GAATcagGCGGTTTCTGTGGTG	16	16	598	91.44
cg2922	NCgl2550	-	+	CATGCcaaAAGCTCAGCGTAAG	15,16	15	627	95.87
cg2922	NCgl2550	-	+	ATGCcaaAAGCTCAGCGTAAGG	16,17	16	628	96.02
cg0735	NCgl0608	-	-	CGGTTccaGTCAGCTGCGAGGA	14,15	14,15	18	2.67
cg0735	NCgl0608	-	+	ACCTTCcaaACAGCCATCATTG	14,15	14	62	9.19
cg0735	NCgl0608	-	+	GGCcgaGATGCCGGCATCTTCG	17	17	302	44.74
cg0735	NCgl0608	-	+	GAGcaaAACTTGGTCTCCATTG	17	17	365	54.07
cg0735	NCgl0608	-	+	CGTGcagGCAGCCCAGCTTCTG	16	16	637	94.37
cg0735	NCgl0608	-	+	GTGcagGCAGCCCAGCTTCTGG	13,17	17	638	94.52
cg0735	NCgl0608	-	+	CAGCCcagCTTCTGGGCAATTG	15,16,17	15	645	95.56
cg0735	NCgl0608	-	+	AGCCcagCTTCTGGGCAATTGG	13,16,17	16	646	95.7
cg0735	NCgl0608	-	-	AGccaATTGCCCAGAAGCTGGG	17	17	636	94.22
cg0735	NCgl0608	-	-	CAGccaATTGCCCAGAAGCTGG	16,17	16,17	637	94.37
cg0735	NCgl0608	-	-	GGACAGccaATTGCCCAGAAGC	13,14,17	13,14	640	94.81
-	NCgl0989a	-	-	AAccaGACCAACTCGGTGTCGC	13,17	17	27	9.68
-	NCgl0989a	-	-	CGCAAccaGACCAACTCGGTGT	14,15	14,15	30	10.75
-	NCgl0989a	-	-	CACGCAAccaGACCAACTCGGT	13,16	13	32	11.47
-	NCgl0989a	-	+	CGATCCGcgaATACACAAAGTG	13,15,16	13	82	29.39
-	NCgl0989a	-	+	GATCCGcgaATACACAAAGTGG	14,16,17	14	83	29.75
-	NCgl0989a	-	+	TCCGcgaATACACAAAGTGGCG	16	16	85	30.47
-	NCgl0989a	-	+	GTGATcgaGTCGGTCAGTACAG	15	15	192	68.82
-	NCgl0989a	-	+	GTCGGTcagTACAGCATTCGAG	14	14	200	71.68
-	NCgl0989a	-	+	CAGCATTcgaGTCAACGACCAG	13,17	13	211	75.63
-	NCgl0989a	-	+	GCATTcgaGTCAACGACCAGTG	15	15	213	76.34
-	NCgl0989a	-	+	CATTcgaGTCAACGACCAGTGG	16	16	214	76.7
-	NCgl0989a	-	-	GTTccaACGGAAGCAGATCCGC	13,16,17	16,17	223	79.93
cg1553	NCgl1318	qor2	+	ATGGAGcaaGAAATGCGTATTG	14	14	17	1.98
cg1553	NCgl1318	qor2	+	GAGcaaGAAATGCGTATTGCAG	17	17	20	2.33
cg1553	NCgl1318	qor2	+	CATTGTTcgaAATGAAGAAAAG	13	13	124	14.45
cg1553	NCgl1318	qor2	+	ATTGTTcgaAATGAAGAAAAGG	14	14	125	14.57
cg1553	NCgl1318	qor2	+	GTTcgaAATGAAGAAAAGGCAG	17	17	128	14.92
cg1553	NCgl1318	qor2	+	AGTGGGGcagCGCGTTGCGCAG	13	13	262	30.54
cg1553	NCgl1318	qor2	-	GTAccaACCATTGCGCAGCAGC	13,16,17	16,17	421	49.07
cg1553	NCgl1318	qor2	-	CTCccaGTACCAACCATTGCGC	16,17	16,17	427	49.77
cg1553	NCgl1318	qor2	-	TTCTCccaGTACCAACCATTGC	14,15,16	14,15	429	50
cg1553	NCgl1318	qor2	+	AACcagGCAGGCAAGGTCTATG	13,17	17	590	68.76
cg1553	NCgl1318	qor2	+	GGAGTACcaaAATGCGCTGGAG	13,14	13	709	82.63
cg1553	NCgl1318	qor2	+	GTACcaaAATGCGCTGGAGCAG	16,17	16	712	82.98
cg1553	NCgl1318	qor2	+	TACcaaAATGCGCTGGAGCAGG	17	17	713	83.1
cg1553	NCgl1318	qor2	+	CTGGAGcagGCTGGCGTTCCAG	14	14	725	84.5
cg1553	NCgl1318	qor2	+	GAGcagGCTGGCGTTCCAGCTG	13,17	17	728	84.85
cg1553	NCgl1318	qor2	+	ACCTAcagGATCTCATCGGACG	15	15	819	95.45
cg0964	NCgl0808	-	-	CAccaATCTGTGGCGTAAATGG	13,17	17	18	7.59
cg0964	NCgl0808	-	+	TACTGCcgaTCCCTCCTCAAAG	14,15	14	56	23.63
cg0964	NCgl0808	-	+	ACTGCcgaTCCCTCCTCAAAGG	15,16	15	57	24.05
cg0964	NCgl0808	-	+	GGCcaaGAGTACGACCTCATCG	17	17	86	36.29
cg0964	NCgl0808	-	+	GTCGACcaaGATGAGGAAGCCG	14,15	14	110	46.41
cg0964	NCgl0808	-	+	TCGACcaaGATGAGGAAGCCGG	15,16	15	111	46.84
cg0964	NCgl0808	-	+	GACcaaGATGAGGAAGCCGGCG	17	17	113	47.68
cg2546	NCgl2236	-	+	TTGAAAcgaGATATTTCAGAAG	14	14	74	5.49
cg2546	NCgl2236	-	+	GCTcagTCGGAAGTTACTTTCG	13,17	17	179	13.29
cg2546	NCgl2236	-	+	CGTTGTGcaaTCAACTGGATTG	13	13	229	17
cg2546	NCgl2236	-	+	GTGcaaTCAACTGGATTGATTG	13,17	17	233	17.3
cg2546	NCgl2236	-	+	CTTcgaGGTGGCGCAGGTTATG	17	17	293	21.75
cg2546	NCgl2236	-	-	ATccaAGGGATCGTCACTGAGC	17	17	372	27.62
cg2546	NCgl2236	-	+	CTCTcagGTGTACATTGCTTTG	16	16	538	39.94
cg2546	NCgl2236	-	+	TCTcagGTGTACATTGCTTTGG	17	17	539	40.01
cg2546	NCgl2236	-	-	GTGTccaGTAAAAGACGACCGC	15,16	15,16	584	43.36
cg2546	NCgl2236	-	+	GATGATcaaCGGGTGTCATTCG	14	14	644	47.81
cg2546	NCgl2236	-	+	ATGATcaaCGGGTGTCATTCGG	15	15	645	47.88
cg2546	NCgl2236	-	+	GATcaaCGGGTGTCATTCGGTG	14,17	17	647	48.03
cg2546	NCgl2236	-	-	AACGccaTCCAGTCTTCATTGC	15,16	15,16	659	48.92
cg2546	NCgl2236	-	-	AAccaTTCAGACAATGGGCCGA	13,17	17	726	53.9
cg2546	NCgl2236	-	-	TTTAAccaTTCAGACAATGGGC	14,15	14,15	729	54.12
cg2546	NCgl2236	-	-	CTTTAAccaTTCAGACAATGGG	13,14	13,14	730	54.19
cg2546	NCgl2236	-	-	TTGGCACccaCACGATGATCGA	13,14,16	13	788	58.5
cg2546	NCgl2236	-	+	TAAAcgaATTGCTAACAACATG	16	16	856	63.55
cg2546	NCgl2236	-	+	AAAcgaATTGCTAACAACATGG	17	17	857	63.62
cg2546	NCgl2236	-	+	GGTTcagATCTCCAAGGACTTG	16	16	889	66
cg2546	NCgl2236	-	+	TTGCCAcaaTTTGCCACCGTAG	14,16,17	14	908	67.41
cg2546	NCgl2236	-	+	TGCCAcaaTTTGCCACCGTAGG	15,17	15	909	67.48
cg2546	NCgl2236	-	+	TGGCCCGcagTTGTCTAACTGG	13,15,16,17	13	985	73.13
cg2546	NCgl2236	-	-	AGccaGTTAGACAACTGCGGGC	17	17	975	72.38
cg2546	NCgl2236	-	-	AAGccaGTTAGACAACTGCGGG	16,17	16,17	976	72.46
cg2546	NCgl2236	-	-	CAAGccaGTTAGACAACTGCGG	15,16	15,16	977	72.53
cg2546	NCgl2236	-	+	CCGcagTTGTCTAACTGGCTTG	17	17	989	73.42
cg2546	NCgl2236	-	-	ATCAAGccaGTTAGACAACTGC	13,14	13,14	979	72.68
cg2546	NCgl2236	-	-	AGccaAGCAAGCAGAATCATGG	13,17	17	1290	95.77
cg3382	NCgl2949	-	+	ACTcaaGACGGTGTGAGTCCTG	17	17	32	2.1
cg3382	NCgl2949	-	-	AGCCCccaAGGCTGGCCGAAGA	14,15,16,17	14,15	99	6.5
cg3382	NCgl2949	-	+	CTTCGGCcagCCTTGGGGGCTG	13,14,17	13	112	7.35
cg3382	NCgl2949	-	+	TTCGGCcagCCTTGGGGGCTGG	14,15	14	113	7.41
cg3382	NCgl2949	-	-	CGCTCccaCATCTCCACGCCGA	14,15,16	14,15	132	8.66
cg3382	NCgl2949	-	+	TGGGAGcgaTTCAGCTTCTACG	14	14	158	10.37
cg3382	NCgl2949	-	+	GGGAGcgaTTCAGCTTCTACGG	15	15	159	10.43
cg3382	NCgl2949	-	+	TATGAATcagACAGCTGCACTG	13	13	238	15.62
cg3382	NCgl2949	-	+	GCAGACcgaGTATTGGGCTCTG	14,15	14	320	21
cg3382	NCgl2949	-	+	AGCGcagGTTGTGCTGGGCCAG	16	16	472	30.97
cg3382	NCgl2949	-	+	GGGCcagCTGTACTCACGCACG	13,16,17	16	487	31.96
cg3382	NCgl2949	-	+	GGCcagCTGTACTCACGCACGG	14,17	17	488	32.02
cg3382	NCgl2949	-	-	CATCCccaCAGAGCGTTGGTGA	14,15,16,17	14,15	570	37.4
cg3382	NCgl2949	-	-	ATCCTCCccaTCCCCACAGAGC	13,14,15,17	13	578	37.93
cg3382	NCgl2949	-	+	TCTCATCcaaTACGTGGCGATG	13,14,17	13	655	42.98
cg3382	NCgl2949	-	+	TCATCcaaTACGTGGCGATGCG	15,16	15	657	43.11
cg3382	NCgl2949	-	-	AGccaTTCCAGCTTGATGATGC	13,17	17	789	51.77
cg3382	NCgl2949	-	-	GACAGccaTTCCAGCTTGATGA	14,15	14,15	792	51.97
cg3382	NCgl2949	-	+	GATCTTCcaaACCCAGTTCACG	13,14,17	13	967	63.45
cg3382	NCgl2949	-	+	ATCTTCcaaACCCAGTTCACGG	14,15	14	968	63.52
cg3382	NCgl2949	-	+	CAAACCcagTTCACGGTCCTCG	14,15,16	14	974	63.91
cg3382	NCgl2949	-	+	AACCcagTTCACGGTCCTCGCG	16,17	16	976	64.04
cg3382	NCgl2949	-	+	ACCcagTTCACGGTCCTCGCGG	17	17	977	64.11
cg3382	NCgl2949	-	-	TTTGTccaCAAGGTGGCAAAGA	14,15	14,15	1089	71.46
cg3382	NCgl2949	-	-	AGAccaCTGCTTTGCTCCGAGT	14,16,17	16,17	1111	72.9
cg3382	NCgl2949	-	-	GTAGAccaCTGCTTTGCTCCGA	14,15	14,15	1113	73.03
cg3382	NCgl2949	-	+	GCAAAGcagTGGTCTACTGCAG	14	14	1130	74.15
cg3382	NCgl2949	-	+	AAAGcagTGGTCTACTGCAGTG	16	16	1132	74.28
cg3382	NCgl2949	-	-	AGTAGACccaAATGATCAGTGC	13,14	13	1229	80.64
cg3382	NCgl2949	-	+	GCATTCcagTCCCGCATGTTCG	14,15	14	1334	87.53
cg3382	NCgl2949	-	+	TTCcagTCCCGCATGTTCGCCG	13,17	17	1337	87.73
cg3382	NCgl2949	-	-	AGccaCACGGCGAACATGCGGG	13,15,17	17	1332	87.4
cg3382	NCgl2949	-	-	CAGccaCACGGCGAACATGCGG	14,16,17	16,17	1333	87.47
cg3382	NCgl2949	-	-	ATCAGccaCACGGCGAACATGC	14,15	14,15	1335	87.6
cg1360	NCgl1157	-	+	TGATCACcgaCGCCCCCTCCAG	13,14,16	13	73	16.33
cg1360	NCgl1157	-	+	ATCACcgaCGCCCCCTCCAGCG	15,16	15	75	16.78
cg1360	NCgl1157	-	+	TCACcgaCGCCCCCTCCAGCGG	13,16,17	16	76	17
cg1360	NCgl1157	-	+	CACcgaCGCCCCCTCCAGCGGG	14,17	17	77	17.23
cg1360	NCgl1157	-	+	CTCcagCGGGCCCTCAAATTCG	14,17	17	89	19.91
cg1360	NCgl1157	-	-	TAGCACCccaGATCGCTAGGGA	13,14,15,17	13	131	29.31
cg1360	NCgl1157	-	-	GACTCCccaGACTTCAGTCAGC	13,14,15,16	13,14	403	90.16
cg1725	NCgl1471	mcmB	-	GTGTTccaCACCTTGCCGGCGT	14,15	14,15	78	3.53
cg1725	NCgl1471	mcmB	-	GAGTGTTccaCACCTTGCCGGC	13	13	80	3.62
cg1725	NCgl1471	mcmB	+	TTCACGcagGCTGACCGCGACG	14,16	14	140	6.33
cg1725	NCgl1471	mcmB	+	CACGcagGCTGACCGCGACGAG	16	16	142	6.42
cg1725	NCgl1471	mcmB	+	ACGcagGCTGACCGCGACGAGG	13,17	17	143	6.47
cg1725	NCgl1471	mcmB	+	GGCGcaaGCGGCGGGACATCCG	16	16	163	7.37
cg1725	NCgl1471	mcmB	+	GCGcaaGCGGCGGGACATCCGG	13,17	17	164	7.42
cg1725	NCgl1471	mcmB	+	GCCAGGTcaaAAGCCATTTATG	13	13	196	8.86
cg1725	NCgl1471	mcmB	+	CAGGTcaaAAGCCATTTATGCG	15	15	198	8.96
cg1725	NCgl1471	mcmB	+	GGTcaaAAGCCATTTATGCGCG	17	17	200	9.05
cg1725	NCgl1471	mcmB	-	ATCGTccaCGGCTGATTGGTGT	14,15	14,15	228	10.31
cg1725	NCgl1471	mcmB	-	GAATCGTccaCGGCTGATTGGT	13,16	13	230	10.4
cg1725	NCgl1471	mcmB	+	CCAATcagCCGTGGACGATTCG	15	15	243	10.99
cg1725	NCgl1471	mcmB	+	TGCGGGTcaaAAAGGTTTGTCG	13	13	325	14.7
cg1725	NCgl1471	mcmB	+	GCGGGTcaaAAAGGTTTGTCGG	14	14	326	14.74
cg1725	NCgl1471	mcmB	+	GGTcaaAAAGGTTTGTCGGTTG	17	17	329	14.88
cg1725	NCgl1471	mcmB	+	CGTcagCTGTTTGATGGCATTG	14,17	17	452	20.44
cg1725	NCgl1471	mcmB	+	TGAGGAAcaaGGTGTGGGTCCG	13	13	550	24.88
cg1725	NCgl1471	mcmB	+	GAGGAAcaaGGTGTGGGTCCGG	14	14	551	24.92
cg1725	NCgl1471	mcmB	+	GGAAcaaGGTGTGGGTCCGGAG	16	16	553	25.01
cg1725	NCgl1471	mcmB	+	TCCGGAGcagCTTGCGGGCACG	13	13	568	25.69
cg1725	NCgl1471	mcmB	+	CACGATCcagAATGACATCTTG	13,14	13	586	26.5
cg1725	NCgl1471	mcmB	+	ATCcagAATGACATCTTGAAAG	17	17	590	26.68
cg1725	NCgl1471	mcmB	+	TCACATCcagGAAGCGGGAGCG	13,14,17	13	733	33.15
cg1725	NCgl1471	mcmB	+	ATCcagGAAGCGGGAGCGACTG	17	17	737	33.33
cg1725	NCgl1471	mcmB	-	AATACCccaGAAGAAGGACAGA	13,14,15,16	13,14	841	38.04
cg1725	NCgl1471	mcmB	-	CGCTccaCAGCAGTCGTCCCGC	13,15,16	15,16	899	40.66
cg1725	NCgl1471	mcmB	+	GCGGGAcgaCTGCTGTGGAGCG	14	14	911	41.2
cg1725	NCgl1471	mcmB	+	GGGAcgaCTGCTGTGGAGCGAG	13,16	16	913	41.29
cg1725	NCgl1471	mcmB	+	CAAGTCCcagTCGCTGCGCACG	13,14,15	13	964	43.6
cg1725	NCgl1471	mcmB	+	GCACTCGcagACCTCTGGTTGG	13,15,17	13	985	44.55
cg1725	NCgl1471	mcmB	-	GAccaACCAGAGGTCTGCGAGT	13,14,17	17	975	44.1
cg1725	NCgl1471	mcmB	+	CTCGcagACCTCTGGTTGGTCG	16	16	988	44.69
cg1725	NCgl1471	mcmB	-	CAACGAccaACCAGAGGTCTGC	13,14,17	13,14	979	44.28
cg1725	NCgl1471	mcmB	+	GCGcagGATGTGTACAACAACG	17	17	1016	45.95
cg1725	NCgl1471	mcmB	+	TGCAACCcagGGCCACACCCAG	13,14,15	13	1066	48.21
cg1725	NCgl1471	mcmB	+	AACCcagGGCCACACCCAGTCG	16,17	16	1069	48.35
cg1725	NCgl1471	mcmB	+	ACCcagTCGCTGCACACCAATG	13,17	17	1082	48.94
cg1725	NCgl1471	mcmB	+	TATCGCCcgaAACACCCAGCTG	13,14,15,17	13	1147	51.88
cg1725	NCgl1471	mcmB	+	CGCCcgaAACACCCAGCTGTTG	16,17	16	1150	52.01
cg1725	NCgl1471	mcmB	+	AAACACCcagCTGTTGCTGCAG	13,14,15,17	13	1156	52.28
cg1725	NCgl1471	mcmB	+	CACCcagCTGTTGCTGCAGCAG	13,16,17	16	1159	52.42
cg1725	NCgl1471	mcmB	+	ACCcagCTGTTGCTGCAGCAGG	14,17	17	1160	52.46
cg1725	NCgl1471	mcmB	+	GCTGcagCAGGAATCTGGCACG	13,16	16	1171	52.96
cg1725	NCgl1471	mcmB	+	CTGcagCAGGAATCTGGCACGG	14,17	17	1172	53.01
[truncated: 65,812 more rows]
